# Supplementary material for: Ethyl 4-(3-ethyl-5-oxo-4,5-dihydro-1H-1,2,4-triazol-4-yl)benzoate
Source: Acta Crystallogr Sect E Struct Rep Online. 2010 May 8;66(Pt 6):o1294. doi: 10.1107/S160053681001603X (PMC2979362; doi:10.1107/S160053681001603X)
Supplement: Supplementary file 1 [file e-66-o1294-sup1.cif]

##############################################################################
###                                                                        ###
###        Electronic paper (Acta Crystallographica Section E)             ###
###                                                                        ###
##############################################################################
#                                                                            #
# This CIF contains the data in a paper accepted for publication in Acta     #
# Crystallographica Section E. It conforms to the requirements of Notes      #
# for Authors for Section E, and has been peer reviewed under the auspices   #
# of the IUCr Commission on Journals.                                        #
#                                                                            #
# Full details of the Crystallographic Information File format               #
# are given in the paper "The Crystallographic Information File (CIF):       #
# a New Standard Archive File for Crystallography" by S. R. Hall, F. H.      #
# Allen and I. D. Brown [Acta Cryst. (1991), A47, 655-685].                  #
#                                                                            #
# The current version of the core CIF dictionary is obtainable from          #
# ftp://ftp.iucr.org/pub/cif_core.dic. The current version number is 2.4.    #
#                                                                            #
# Software is freely available for graphical display of the structure(s) in  #
# this CIF.  For information consult the CIF home page http://www.iucr.org/  #
# cif/home.html                                                              #
#                                                                            #
# This file may be used for bona fide research purposes within the           #
# scientific community so long as proper attribution is given to the journal # 
# article from which it was obtained.                                        #
#                                                                            #
##############################################################################
                                             
data_I
_audit_creation_method     SHELXL-97
_chemical_name_systematic
;
Ethyl 4-(3-ethyl-5-oxo-4,5-dihydro-1<i>H</i>-1,2,4-triazol-4-yl)benzoate
;
_chemical_name_common     ?
_chemical_formula_moiety     'C13 H15 N3 O3'
_chemical_formula_sum     'C13 H15 N3 O3'
_chemical_formula_iupac     'C13 H15 N3 O3'
_chemical_formula_weight     261.28
_chemical_melting_point     ?
_symmetry_cell_setting     'monoclinic'
_symmetry_space_group_name_H-M     'P 21/n'
loop_
    _symmetry_equiv_pos_as_xyz
    'x, y, z'
    '-x+1/2, y+1/2, -z+1/2'
    '-x, -y, -z'
    'x-1/2, -y-1/2, z-1/2'
_cell_length_a     13.6111(11)
_cell_length_b     4.0970(2)
_cell_length_c     24.172(2)
_cell_angle_alpha     90.00
_cell_angle_beta     100.063(7)
_cell_angle_gamma     90.00
_cell_volume     1327.20(17)
_cell_formula_units_Z     4
_cell_measurement_reflns_used     10833
_cell_measurement_theta_min     1.52
_cell_measurement_theta_max     27.17
_cell_measurement_temperature     293(2)
_exptl_crystal_description     'prism'
_exptl_crystal_colour     'colourless'
_exptl_crystal_size_max     0.800
_exptl_crystal_size_mid     0.410
_exptl_crystal_size_min     0.130
_exptl_crystal_density_diffrn     1.308
_exptl_crystal_density_meas     ?
_exptl_crystal_density_method     'not measured'
_exptl_crystal_F_000     552
_exptl_absorpt_coefficient_mu     0.095
_exptl_absorpt_correction_type     none
_exptl_absorpt_process_details     ?
_exptl_absorpt_correction_T_min     ?
_exptl_absorpt_correction_T_max     ?
_exptl_special_details
;
;
_diffrn_ambient_temperature     293(2)
_diffrn_radiation_type     MoK\a
_diffrn_radiation_wavelength     0.71073
_diffrn_radiation_source     'fine-focus sealed tube'
_diffrn_radiation_monochromator     graphite
_diffrn_measurement_device_type     'Stoe IPDS 2'
_diffrn_measurement_method     'rotation method'
_diffrn_detector_area_resol_mean     6.67
_diffrn_reflns_number     8189
_diffrn_reflns_av_R_equivalents     0.0417
_diffrn_reflns_av_sigmaI/netI     0.0432
_diffrn_reflns_theta_min     1.61
_diffrn_reflns_theta_max     25.99
_diffrn_reflns_theta_full     25.99
_diffrn_measured_fraction_theta_max     0.997
_diffrn_measured_fraction_theta_full     0.997
_diffrn_reflns_limit_h_min     -16
_diffrn_reflns_limit_h_max     15
_diffrn_reflns_limit_k_min     -4
_diffrn_reflns_limit_k_max     5
_diffrn_reflns_limit_l_min     -29
_diffrn_reflns_limit_l_max     29
_diffrn_standards_number     ?
_diffrn_standards_interval_count     ?
_diffrn_standards_interval_time     ?
_diffrn_standards_decay_%     ?
_refine_special_details
;
Refinement of <i>F</i>^2^ against ALL reflections. The weighted <i>R</i>-factor
wR and goodness of fit <i>S</i> are based on <i>F</i>^2^, conventional
<i>R</i>-factors <i>R</i> are based on <i>F</i>, with <i>F</i> set to zero for
negative <i>F</i>^2^. The threshold expression of <i>F</i>^2^ >
\s(<i>F</i>^2^) is used only for calculating <i>R</i>-factors(gt) etc. and is
not relevant to the choice of reflections for refinement. <i>R</i>-factors
based on <i>F</i>^2^ are statistically about twice as large as those based on
<i>F</i>, and <i>R</i>- factors based on ALL data will be even larger.
;
_reflns_number_total     2581
_reflns_number_gt     1606
_reflns_threshold_expression     I>2\s(I)
_refine_ls_structure_factor_coef     Fsqd
_refine_ls_matrix_type     full
_refine_ls_R_factor_all     0.0776
_refine_ls_R_factor_gt     0.0380
_refine_ls_wR_factor_gt     0.0844
_refine_ls_wR_factor_ref     0.0948
_refine_ls_goodness_of_fit_ref     0.928
_refine_ls_restrained_S_all     0.928
_refine_ls_number_reflns     2581
_refine_ls_number_parameters     216
_refine_ls_number_restraints     0
_refine_ls_hydrogen_treatment     mixed
_refine_ls_weighting_scheme     calc
_refine_ls_weighting_details
                 'calc w=1/[\s^2^(Fo^2^)+(0.0488P)^2^] where P=(Fo^2^+2Fc^2^)/3'
_atom_sites_solution_hydrogens     geom
_atom_sites_solution_primary     direct
_atom_sites_solution_secondary     difmap
_refine_ls_shift/su_max     0.000
_refine_ls_shift/su_mean     0.000
_refine_diff_density_max     0.128
_refine_diff_density_min     -0.135
_refine_ls_extinction_method     none
_refine_ls_extinction_coef     ?
loop_
    _atom_type_symbol
    _atom_type_description
    _atom_type_scat_dispersion_real
    _atom_type_scat_dispersion_imag
    _atom_type_scat_source
    'C' 'C' 0.0033 0.0016
                         'International Tables Vol C Tables 4.2.6.8 and 6.1.1.4'
    'H' 'H' 0.0000 0.0000
                         'International Tables Vol C Tables 4.2.6.8 and 6.1.1.4'
    'N' 'N' 0.0061 0.0033
                         'International Tables Vol C Tables 4.2.6.8 and 6.1.1.4'
    'O' 'O' 0.0106 0.0060
                         'International Tables Vol C Tables 4.2.6.8 and 6.1.1.4'
_computing_data_collection     'X-AREA (Stoe & Cie, 2002)'
_computing_cell_refinement     'X-AREA (Stoe & Cie, 2002)'
_computing_data_reduction     'X-RED32 (Stoe & Cie, 2002)'
_computing_structure_solution     'SHELXS97 (Sheldrick, 2008)'
_computing_structure_refinement     'SHELXL97 (Sheldrick, 2008)'
_computing_molecular_graphics     'ORTEP-3 for Windows (Farrugia, 1997)'
_computing_publication_material     'WinGX (Farrugia, 1999)'
loop_
    _atom_site_type_symbol
    _atom_site_label
    _atom_site_fract_x
    _atom_site_fract_y
    _atom_site_fract_z
    _atom_site_U_iso_or_equiv
    _atom_site_adp_type
    _atom_site_calc_flag
    _atom_site_refinement_flags
    _atom_site_occupancy
    _atom_site_disorder_assembly
    _atom_site_disorder_group
    C C1 0.44143(13) 0.7739(5) 0.05726(6) 0.0485(5) Uani d . 1 . .
    C C2 0.51671(12) 0.5332(4) 0.13682(6) 0.0440(4) Uani d . 1 . .
    C C3 0.53173(14) 0.3581(6) 0.19150(8) 0.0525(5) Uani d . 1 . .
    C C4 0.63819(16) 0.2621(7) 0.21203(9) 0.0631(6) Uani d . 1 . .
    C C5 0.32736(11) 0.5585(5) 0.11912(6) 0.0432(4) Uani d . 1 . .
    C C6 0.30553(12) 0.6504(5) 0.17095(6) 0.0466(5) Uani d . 1 . .
    H H6 0.3534 0.7542 0.1973 0.056 Uiso calc R 1 . .
    C C7 0.21229(12) 0.5858(5) 0.18282(6) 0.0473(4) Uani d . 1 . .
    H H7 0.1975 0.6437 0.2177 0.057 Uiso calc R 1 . .
    C C8 0.14040(12) 0.4365(5) 0.14379(6) 0.0450(4) Uani d . 1 . .
    C C9 0.16301(13) 0.3535(5) 0.09164(7) 0.0533(5) Uani d . 1 . .
    H H9 0.1146 0.2559 0.0648 0.064 Uiso calc R 1 . .
    C C10 0.25609(12) 0.4141(5) 0.07938(6) 0.0515(5) Uani d . 1 . .
    H H10 0.2708 0.3579 0.0445 0.062 Uiso calc R 1 . .
    C C11 0.04218(13) 0.3608(5) 0.15961(7) 0.0512(5) Uani d . 1 . .
    C C12 -0.11800(16) 0.1271(8) 0.13044(10) 0.0724(7) Uani d . 1 . .
    C C13 -0.1753(2) -0.0096(12) 0.07756(15) 0.1015(11) Uani d . 1 . .
    N N1 0.54074(11) 0.7686(5) 0.06243(6) 0.0562(5) Uani d . 1 . .
    N N2 0.58809(10) 0.6223(4) 0.11107(5) 0.0519(4) Uani d . 1 . .
    N N3 0.42458(9) 0.6181(4) 0.10615(5) 0.0447(4) Uani d . 1 . .
    O O1 0.37870(9) 0.8859(4) 0.01948(5) 0.0624(4) Uani d . 1 . .
    O O2 0.02253(9) 0.4134(4) 0.20563(5) 0.0726(5) Uani d . 1 . .
    O O3 -0.02131(9) 0.2283(4) 0.11801(5) 0.0660(4) Uani d . 1 . .
    H H1 0.5731(14) 0.864(5) 0.0382(8) 0.062(6) Uiso d . 1 . .
    H H3A 0.4910(15) 0.170(5) 0.1871(8) 0.069(6) Uiso d . 1 . .
    H H3B 0.5059(14) 0.489(5) 0.2178(8) 0.065(6) Uiso d . 1 . .
    H H4A 0.6436(14) 0.140(5) 0.2481(9) 0.074(6) Uiso d . 1 . .
    H H4B 0.6795(18) 0.443(6) 0.2188(9) 0.090(8) Uiso d . 1 . .
    H H4C 0.6648(16) 0.115(6) 0.1853(10) 0.086(7) Uiso d . 1 . .
    H H12A -0.1044(16) -0.029(6) 0.1621(9) 0.085(7) Uiso d . 1 . .
    H H12B -0.1459(17) 0.324(6) 0.1422(9) 0.083(8) Uiso d . 1 . .
    H H13A -0.234(2) -0.096(8) 0.0840(12) 0.126(10) Uiso d . 1 . .
    H H13B -0.138(3) -0.175(9) 0.0604(14) 0.153(16) Uiso d . 1 . .
    H H13C -0.189(2) 0.174(8) 0.0528(12) 0.120(12) Uiso d . 1 . .
loop_
    _atom_site_aniso_label
    _atom_site_aniso_U_11
    _atom_site_aniso_U_22
    _atom_site_aniso_U_33
    _atom_site_aniso_U_12
    _atom_site_aniso_U_13
    _atom_site_aniso_U_23
    C1 0.0429(10) 0.0675(13) 0.0373(8) -0.0030(9) 0.0133(7) 0.0024(9)
    C2 0.0395(9) 0.0531(12) 0.0399(8) -0.0052(8) 0.0087(7) -0.0039(8)
    C3 0.0470(11) 0.0639(15) 0.0468(10) 0.0000(11) 0.0083(8) 0.0064(10)
    C4 0.0521(12) 0.0768(17) 0.0572(12) 0.0002(13) 0.0006(10) 0.0093(12)
    C5 0.0374(9) 0.0534(12) 0.0404(8) -0.0005(8) 0.0111(7) 0.0043(8)
    C6 0.0433(9) 0.0591(13) 0.0377(8) -0.0077(9) 0.0083(7) -0.0033(8)
    C7 0.0462(9) 0.0612(12) 0.0364(8) -0.0028(9) 0.0127(7) -0.0011(8)
    C8 0.0377(9) 0.0572(12) 0.0409(8) 0.0010(8) 0.0095(7) 0.0033(8)
    C9 0.0431(10) 0.0739(14) 0.0428(9) -0.0079(9) 0.0074(7) -0.0078(9)
    C10 0.0449(10) 0.0743(13) 0.0370(8) -0.0026(10) 0.0118(7) -0.0052(9)
    C11 0.0417(10) 0.0646(14) 0.0481(9) -0.0004(9) 0.0095(8) 0.0047(9)
    C12 0.0435(12) 0.096(2) 0.0784(15) -0.0156(13) 0.0131(11) 0.0078(15)
    C13 0.0636(17) 0.135(3) 0.098(2) -0.039(2) -0.0063(16) 0.010(2)
    N1 0.0414(9) 0.0862(13) 0.0438(8) -0.0034(8) 0.0151(6) 0.0120(8)
    N2 0.0424(8) 0.0710(11) 0.0430(7) -0.0024(8) 0.0095(6) 0.0047(7)
    N3 0.0375(8) 0.0609(10) 0.0370(7) -0.0037(7) 0.0102(6) 0.0038(7)
    O1 0.0463(7) 0.0976(11) 0.0452(6) 0.0052(7) 0.0137(6) 0.0196(7)
    O2 0.0552(8) 0.1122(13) 0.0562(7) -0.0142(8) 0.0256(6) -0.0088(8)
    O3 0.0414(7) 0.1015(12) 0.0556(7) -0.0182(7) 0.0100(6) -0.0041(7)
_geom_special_details
;
All esds (except the esd in the dihedral angle between two l.s. planes) are
estimated using the full covariance matrix. The cell esds are taken into
account individually in the estimation of esds in distances, angles and
torsion angles; correlations between esds in cell parameters are only used
when they are defined by crystal symmetry. An approximate (isotropic)
treatment of cell esds is used for estimating esds involving l.s. planes.
;
loop_
    _geom_bond_atom_site_label_1
    _geom_bond_atom_site_label_2
    _geom_bond_site_symmetry_2
    _geom_bond_distance
    _geom_bond_publ_flag
    C1 O1 . 1.2251(19) ?
    C1 N1 . 1.336(2) ?
    C1 N3 . 1.397(2) ?
    C2 N2 . 1.295(2) ?
    C2 N3 . 1.385(2) ?
    C2 C3 . 1.486(2) ?
    C3 C4 . 1.500(3) ?
    C3 H3A . 0.94(2) ?
    C3 H3B . 0.95(2) ?
    C4 H4A . 1.00(2) ?
    C4 H4B . 0.93(3) ?
    C4 H4C . 1.00(2) ?
    C5 C10 . 1.374(2) ?
    C5 C6 . 1.389(2) ?
    C5 N3 . 1.433(2) ?
    C6 C7 . 1.375(2) ?
    C6 H6 . 0.9300 ?
    C7 C8 . 1.378(2) ?
    C7 H7 . 0.9300 ?
    C8 C9 . 1.391(2) ?
    C8 C11 . 1.486(2) ?
    C9 C10 . 1.373(2) ?
    C9 H9 . 0.9300 ?
    C10 H10 . 0.9300 ?
    C11 O2 . 1.2080(19) ?
    C11 O3 . 1.322(2) ?
    C12 O3 . 1.460(2) ?
    C12 C13 . 1.486(4) ?
    C12 H12A . 0.99(2) ?
    C12 H12B . 0.96(2) ?
    C13 H13A . 0.92(3) ?
    C13 H13B . 0.98(4) ?
    C13 H13C . 0.96(3) ?
    N1 N2 . 1.376(2) ?
    N1 H1 . 0.883(19) ?
loop_
    _geom_angle_atom_site_label_1
    _geom_angle_atom_site_label_2
    _geom_angle_atom_site_label_3
    _geom_angle_site_symmetry_1
    _geom_angle_site_symmetry_3
    _geom_angle
    _geom_angle_publ_flag
    O1 C1 N1 . . 129.64(15) ?
    O1 C1 N3 . . 127.27(15) ?
    N1 C1 N3 . . 103.09(14) ?
    N2 C2 N3 . . 110.93(14) ?
    N2 C2 C3 . . 124.44(15) ?
    N3 C2 C3 . . 124.63(14) ?
    C2 C3 C4 . . 113.30(17) ?
    C2 C3 H3A . . 107.9(12) ?
    C4 C3 H3A . . 109.7(12) ?
    C2 C3 H3B . . 108.3(12) ?
    C4 C3 H3B . . 112.2(11) ?
    H3A C3 H3B . . 105.0(17) ?
    C3 C4 H4A . . 109.9(12) ?
    C3 C4 H4B . . 111.7(15) ?
    H4A C4 H4B . . 107.3(17) ?
    C3 C4 H4C . . 112.6(13) ?
    H4A C4 H4C . . 106.5(18) ?
    H4B C4 H4C . . 109(2) ?
    C10 C5 C6 . . 120.72(15) ?
    C10 C5 N3 . . 119.11(14) ?
    C6 C5 N3 . . 120.16(14) ?
    C7 C6 C5 . . 119.14(15) ?
    C7 C6 H6 . . 120.4 ?
    C5 C6 H6 . . 120.4 ?
    C6 C7 C8 . . 120.88(15) ?
    C6 C7 H7 . . 119.6 ?
    C8 C7 H7 . . 119.6 ?
    C7 C8 C9 . . 119.07(15) ?
    C7 C8 C11 . . 118.65(14) ?
    C9 C8 C11 . . 122.26(15) ?
    C10 C9 C8 . . 120.66(16) ?
    C10 C9 H9 . . 119.7 ?
    C8 C9 H9 . . 119.7 ?
    C9 C10 C5 . . 119.49(15) ?
    C9 C10 H10 . . 120.3 ?
    C5 C10 H10 . . 120.3 ?
    O2 C11 O3 . . 123.57(16) ?
    O2 C11 C8 . . 123.62(16) ?
    O3 C11 C8 . . 112.81(14) ?
    O3 C12 C13 . . 106.6(2) ?
    O3 C12 H12A . . 106.8(13) ?
    C13 C12 H12A . . 114.8(13) ?
    O3 C12 H12B . . 103.8(14) ?
    C13 C12 H12B . . 113.4(14) ?
    H12A C12 H12B . . 110(2) ?
    C12 C13 H13A . . 110.1(18) ?
    C12 C13 H13B . . 113(2) ?
    H13A C13 H13B . . 110(3) ?
    C12 C13 H13C . . 104.8(18) ?
    H13A C13 H13C . . 109(2) ?
    H13B C13 H13C . . 110(3) ?
    C1 N1 N2 . . 113.73(14) ?
    C1 N1 H1 . . 123.0(12) ?
    N2 N1 H1 . . 123.1(12) ?
    C2 N2 N1 . . 104.77(13) ?
    C2 N3 C1 . . 107.48(13) ?
    C2 N3 C5 . . 128.63(13) ?
    C1 N3 C5 . . 123.87(13) ?
    C11 O3 C12 . . 116.92(15) ?
loop_
    _geom_torsion_atom_site_label_1
    _geom_torsion_atom_site_label_2
    _geom_torsion_atom_site_label_3
    _geom_torsion_atom_site_label_4
    _geom_torsion_site_symmetry_1
    _geom_torsion_site_symmetry_2
    _geom_torsion_site_symmetry_3
    _geom_torsion_site_symmetry_4
    _geom_torsion
    _geom_torsion_publ_flag
    N2 C2 C3 C4 . . . . -5.8(3) ?
    N3 C2 C3 C4 . . . . 173.1(2) ?
    C10 C5 C6 C7 . . . . 2.0(3) ?
    N3 C5 C6 C7 . . . . -178.93(17) ?
    C5 C6 C7 C8 . . . . -1.0(3) ?
    C6 C7 C8 C9 . . . . -0.6(3) ?
    C6 C7 C8 C11 . . . . 177.66(18) ?
    C7 C8 C9 C10 . . . . 1.1(3) ?
    C11 C8 C9 C10 . . . . -177.07(19) ?
    C8 C9 C10 C5 . . . . -0.1(3) ?
    C6 C5 C10 C9 . . . . -1.5(3) ?
    N3 C5 C10 C9 . . . . 179.42(17) ?
    C7 C8 C11 O2 . . . . -2.5(3) ?
    C9 C8 C11 O2 . . . . 175.7(2) ?
    C7 C8 C11 O3 . . . . 177.81(17) ?
    C9 C8 C11 O3 . . . . -4.0(3) ?
    O1 C1 N1 N2 . . . . 179.7(2) ?
    N3 C1 N1 N2 . . . . -0.3(2) ?
    N3 C2 N2 N1 . . . . 0.0(2) ?
    C3 C2 N2 N1 . . . . 178.99(19) ?
    C1 N1 N2 C2 . . . . 0.2(2) ?
    N2 C2 N3 C1 . . . . -0.1(2) ?
    C3 C2 N3 C1 . . . . -179.15(19) ?
    N2 C2 N3 C5 . . . . 178.63(17) ?
    C3 C2 N3 C5 . . . . -0.4(3) ?
    O1 C1 N3 C2 . . . . -179.77(19) ?
    N1 C1 N3 C2 . . . . 0.23(19) ?
    O1 C1 N3 C5 . . . . 1.4(3) ?
    N1 C1 N3 C5 . . . . -178.60(16) ?
    C10 C5 N3 C2 . . . . -128.50(19) ?
    C6 C5 N3 C2 . . . . 52.4(3) ?
    C10 C5 N3 C1 . . . . 50.1(3) ?
    C6 C5 N3 C1 . . . . -129.01(19) ?
    O2 C11 O3 C12 . . . . -3.3(3) ?
    C8 C11 O3 C12 . . . . 176.4(2) ?
    C13 C12 O3 C11 . . . . 179.5(3) ?
loop_
    _geom_hbond_atom_site_label_D
    _geom_hbond_atom_site_label_H
    _geom_hbond_atom_site_label_A
    _geom_hbond_site_symmetry_A
    _geom_hbond_distance_DH
    _geom_hbond_distance_HA
    _geom_hbond_distance_DA
    _geom_hbond_angle_DHA
    N1 H1 O1 3_675 0.883(19) 1.94(2) 2.808(2) 169.5(18)
data_global
_journal_date_recd_electronic     2010-04-29
_journal_date_accepted     2010-04-30
_journal_name_full     'Acta Crystallographica, Section E'
_journal_year     2010
_journal_volume     66
_journal_issue      6
_journal_page_first     o1294
_journal_page_last     o1294
_journal_paper_category     QO
_journal_coeditor_code     BT5258
_publ_contact_author_name     'K\"oysal, Yavuz'
_publ_contact_author_address
;
Department of Physics
Ondokuz Mayis University
TR-55139
Samsun
Turkey
;
_publ_contact_author_email     'yavuzk@omu.edu.tr'
_publ_contact_author_fax     '++90(362) 4575431'
_publ_contact_author_phone     '++90(362) 3121919'
_publ_section_title
;
Ethyl 4-(3-ethyl-5-oxo-4,5-dihydro-1<i>H</i>-1,2,4-triazol-4-yl)benzoate
;
loop_
    _publ_author_name
    _publ_author_address
    '\"Unver, Yasemin'
;
Department of Chemistry
Karadeniz Technical University
TR-61080 Trabzon
Turkey
;
    'K\"oysal, Yavuz'
;
Samsun Vocational School
Ondokuz May\?is University
TR-55139 Samsun
Turkey
;
    'Tanak, Hasan'
;
Department of Physics
Ondokuz May\?is University
TR-55139
Samsun
Turkey
;
    '\"Unl\"uer, Dilek'
;
Department of Chemistry
Karadeniz Technical University
TR-61080 Trabzon
Turkey
;
    'I\;s\?ik, \;Samil'
;
Department of Physics
Ondokuz May\?is University
TR-55139
Samsun
Turkey
;
