# Supplementary material for: Ethyl 4-(3-ethyl-5-oxo-4,5-dihydro-1H-1,2,4-triazol-4-yl)benzoate
Source: Acta Crystallogr Sect E Struct Rep Online. 2010 May 8;66(Pt 6):o1294. doi: 10.1107/S160053681001603X (PMC2979362; doi:10.1107/S160053681001603X)
Supplement: Supplementary file 2 [file e-66-o1294-Isup2.hkl]

#
# h,k,l, Fc-squared, Fo-squared, sigma(Fo-squared) and status flag
#
data_I
_shelx_title ' samyas10 in P 21/n'
_shelx_refln_list_code          4
_shelx_F_calc_maximum      144.40
_exptl_crystal_F_000       552.00
_reflns_d_resolution_high  0.8108
 
loop_
 _symmetry_equiv_pos_as_xyz
 'x, y, z'
 '-x+1/2, y+1/2, -z+1/2'
 '-x, -y, -z'
 'x-1/2, -y-1/2, z-1/2'
 
_cell_length_a    13.6111
_cell_length_b     4.0970
_cell_length_c    24.1719
_cell_angle_alpha  90.000
_cell_angle_beta  100.063
_cell_angle_gamma  90.000
 
_shelx_F_squared_multiplier     1.000
 
loop_
 _refln_index_h
 _refln_index_k
 _refln_index_l
 _refln_F_squared_calc
 _refln_F_squared_meas
 _refln_F_squared_sigma
 _refln_observed_status
   2   0   0     5856.69     6019.94     40.74 o
   4   0   0        0.50        1.38      4.90 o
   6   0   0     1484.27     1467.81     39.84 o
   8   0   0       28.06       23.13      4.99 o
  10   0   0      101.81      108.02      5.70 o
  12   0   0       49.43       43.64      5.29 o
  14   0   0       48.35       48.94      7.10 o
  16   0   0        1.89        1.62      7.21 o
   1   1   0      371.56      356.33      9.10 o
   2   1   0     3545.66     3628.05     81.66 o
   3   1   0        6.53        6.23      5.26 o
   4   1   0      151.68      153.26      4.61 o
   5   1   0       21.91       25.25      3.78 o
   6   1   0      143.87      154.83      5.74 o
   7   1   0      252.03      233.96      4.33 o
   8   1   0      266.05      231.85      4.91 o
   9   1   0       14.47       13.21      3.93 o
  10   1   0       84.94       78.59      4.40 o
  11   1   0      464.04      447.80      9.88 o
  12   1   0       77.54       69.97      4.42 o
  13   1   0        9.74       12.38      4.59 o
  14   1   0       34.28       29.17      5.44 o
  15   1   0        9.95       14.64      7.46 o
  16   1   0        0.01        1.62      6.17 o
   0   2   0       22.47       17.41      5.60 o
   1   2   0      162.47      160.39      4.62 o
   2   2   0      560.56      544.89      5.65 o
   3   2   0      573.93      572.57     11.08 o
   4   2   0        0.09        6.40      4.54 o
   5   2   0       21.44       19.28      4.66 o
   6   2   0       28.41       33.87      4.79 o
   7   2   0      228.03      231.34      5.95 o
   8   2   0       33.81       39.94      5.08 o
   9   2   0      403.70      395.15     10.76 o
  10   2   0       66.69       64.89      5.50 o
  11   2   0        5.45        6.90      4.86 o
  12   2   0       86.64       82.42      5.05 o
  13   2   0       10.61       19.30      7.18 o
  14   2   0        0.00        6.91      6.60 o
  15   2   0        2.80        6.32      7.94 o
   1   3   0        5.29        6.73      4.06 o
   2   3   0       85.60       91.32      4.78 o
   3   3   0        0.51        2.22      4.92 o
   4   3   0       13.10       13.22      5.94 o
   5   3   0       30.30       32.15      5.05 o
   6   3   0       12.52       17.78      6.08 o
   7   3   0       20.86       23.18      6.40 o
   8   3   0      232.13      228.39     14.13 o
   9   3   0       45.85       57.08      6.08 o
  10   3   0        0.01        5.83      5.64 o
  11   3   0        2.89        8.35      5.91 o
  12   3   0        7.10        5.50      8.52 o
  13   3   0        1.64        8.75      6.59 o
   0   4   0       82.71       73.80      7.13 o
   1   4   0        0.00        0.06      4.72 o
   2   4   0        4.76        9.12      5.17 o
   3   4   0        1.02        1.27      5.15 o
   4   4   0        5.73        7.05      6.15 o
   5   4   0        1.24        2.20      5.72 o
   6   4   0       16.77       18.37      6.45 o
   7   4   0        5.94        5.52      6.03 o
   8   4   0        3.02        4.85      6.20 o
   9   4   0       18.71       19.22      6.51 o
  10   4   0        3.14       10.80      6.73 o
   1   5   0        0.08        4.14      6.28 o
   2   5   0        0.19        0.79      5.99 o
 -15   0   1       19.60       23.16      6.77 o
 -13   0   1       45.99       49.58      9.34 o
 -11   0   1      117.21       98.79      9.82 o
  -9   0   1      111.38      113.97      7.23 o
  -7   0   1     2097.03     2110.45     16.81 o
  -5   0   1     2110.73     1947.73     16.97 o
  -3   0   1     5289.49     4955.70    129.21 o
  -1   0   1      143.00      168.61      9.34 o
   1   0   1     9609.47     9859.51     71.30 o
   3   0   1      254.59      269.91      9.77 o
   5   0   1      660.21      614.59     14.45 o
   7   0   1      391.18      416.72      7.15 o
   9   0   1      239.55      267.96      6.65 o
  11   0   1       93.20       81.18      6.41 o
  13   0   1       41.75       36.06      6.82 o
  15   0   1        0.04        2.41     10.24 o
 -16   1   1        0.00        4.36      5.75 o
 -15   1   1        3.98        8.68      4.78 o
 -14   1   1       33.83       35.43      4.59 o
 -13   1   1       71.01       66.36      4.42 o
 -12   1   1      227.15      233.14      5.57 o
 -11   1   1      175.35      164.95      4.85 o
 -10   1   1      241.66      231.76      4.59 o
  -9   1   1      111.70      116.94      4.61 o
  -8   1   1       46.51       44.21      4.11 o
  -7   1   1       29.91       24.09      3.58 o
  -6   1   1      109.76      108.36      4.39 o
  -5   1   1       21.66       26.12      5.75 o
  -4   1   1     2036.65     1971.13     48.80 o
  -3   1   1     1173.10     1187.95     45.38 o
  -2   1   1     2041.07     2121.16     84.89 o
  -1   1   1     5508.73     5557.62     71.51 o
   0   1   1     2947.50     2962.37     14.61 o
   1   1   1     2758.04     2754.42     52.37 o
   2   1   1     1545.79     1501.40     14.13 o
   3   1   1        6.67        6.03      6.43 o
   4   1   1       69.97       68.47      5.40 o
   5   1   1      128.34      112.61      4.07 o
   6   1   1      132.38      128.39      4.02 o
   7   1   1        5.10        6.72      3.92 o
   8   1   1      465.80      483.29     11.64 o
   9   1   1        3.90        5.63      3.73 o
  10   1   1      647.07      604.58     11.19 o
  11   1   1        9.40       11.38      4.19 o
  12   1   1       13.62       10.51      4.25 o
  13   1   1        1.98        3.28      4.29 o
  14   1   1        1.85        8.27      5.89 o
  15   1   1        0.32        4.02      7.06 o
  16   1   1       43.22       59.95      5.92 o
 -15   2   1       20.13       35.49      6.78 o
 -14   2   1       21.23       20.37      5.33 o
 -13   2   1       10.14       13.58      5.06 o
 -12   2   1       35.76       37.55      5.27 o
 -11   2   1       29.19       27.98      4.78 o
 -10   2   1      170.69      153.58      5.88 o
  -9   2   1       16.21       11.66      5.09 o
  -8   2   1       28.80       25.05      4.90 o
  -7   2   1       42.36       47.21      4.84 o
  -6   2   1        5.87        3.36      4.71 o
  -5   2   1       59.27       54.95      4.77 o
  -4   2   1      138.58      133.83      5.91 o
  -3   2   1        0.73        4.56      4.00 o
  -2   2   1       94.74       86.46      5.12 o
  -1   2   1      277.19      277.74      5.51 o
   0   2   1        4.25        6.56      4.48 o
   1   2   1       68.85       74.91      5.06 o
   2   2   1      750.26      751.61     11.99 o
   3   2   1       81.62       80.41      5.00 o
   4   2   1      101.69      103.79      4.98 o
   5   2   1        5.87        7.40      4.62 o
   6   2   1      384.50      364.23     20.82 o
   7   2   1       99.81       93.99      5.48 o
   8   2   1      473.46      440.75      6.65 o
   9   2   1      307.52      291.11      6.08 o
  10   2   1      495.77      495.27      9.80 o
  11   2   1       53.88       51.86      5.03 o
  12   2   1        8.94       10.52      5.33 o
  13   2   1        0.03        4.29      6.43 o
  14   2   1       19.78       25.18      6.82 o
  15   2   1        0.30        4.84      7.39 o
 -13   3   1        0.00        6.59      6.55 o
 -12   3   1        4.16       -1.15      8.52 o
 -11   3   1       32.96       33.82      6.51 o
 -10   3   1        3.12        6.73      5.67 o
  -9   3   1       68.01       57.97      7.03 o
  -8   3   1       13.40       17.74      5.29 o
  -7   3   1       53.09       57.10      5.34 o
  -6   3   1        6.74        3.12      6.03 o
  -5   3   1      106.47      108.54      6.65 o
  -4   3   1       21.31       20.30      4.54 o
  -3   3   1       22.61       26.85      4.26 o
  -2   3   1        0.74       -1.86      4.17 o
  -1   3   1      114.40      119.43      4.28 o
   0   3   1        3.63        4.42      4.14 o
   1   3   1      114.72      120.59      4.67 o
   2   3   1       58.05       66.15      4.43 o
   3   3   1       41.58       39.05      4.65 o
   4   3   1       41.74       48.14      5.43 o
   5   3   1        1.01        0.78      4.90 o
   6   3   1        8.56        8.39      4.99 o
   7   3   1       47.26       51.55      5.35 o
   8   3   1      136.82      137.42     13.77 o
   9   3   1       23.67       27.73      5.57 o
  10   3   1        2.50       11.32      5.72 o
  11   3   1        0.12        4.82      5.91 o
  12   3   1        7.25       14.42      8.64 o
  13   3   1        6.53        7.46      9.04 o
 -10   4   1        6.06        8.66      6.63 o
  -9   4   1        1.02        7.12      6.36 o
  -8   4   1        5.56        5.98      6.72 o
  -7   4   1       35.66       30.20      6.24 o
  -6   4   1        2.39        0.25      5.87 o
  -5   4   1       15.02       11.99      5.77 o
  -4   4   1        0.85        0.87      5.15 o
  -3   4   1        1.64        3.85      5.11 o
  -2   4   1        3.73        4.03      5.16 o
  -1   4   1       24.04       30.93      4.61 o
   0   4   1        6.54        9.45      4.77 o
   1   4   1       21.03       24.69      5.16 o
   2   4   1        0.09       -2.04      4.53 o
   3   4   1        4.19        6.18      5.64 o
   4   4   1        3.04        5.13      6.06 o
   5   4   1        2.17        9.69      6.31 o
   6   4   1        7.22       15.30      5.85 o
   7   4   1        2.93        4.00      7.43 o
   8   4   1        9.40       11.73      6.26 o
   9   4   1        9.04        8.46      6.43 o
  -2   5   1        0.33        2.61      7.91 o
  -1   5   1        0.97       -0.72      6.14 o
   0   5   1        9.56       13.44      6.13 o
   1   5   1        0.39        0.29      6.31 o
   2   5   1        0.06       -0.13      6.63 o
 -16   0   2       77.80      102.63     10.06 o
 -14   0   2        1.35        3.62      6.08 o
 -12   0   2        5.57        7.93      5.60 o
 -10   0   2       86.95       86.14      5.44 o
  -8   0   2      252.89      272.99      9.63 o
  -6   0   2      817.98      923.20     49.79 o
  -4   0   2        7.49       11.49      6.35 o
  -2   0   2      364.19      382.81      9.59 o
   0   0   2       11.11       34.52      6.83 o
   2   0   2       56.45       74.06      6.93 o
   4   0   2     3764.74     3773.24     47.64 o
   6   0   2     1767.31     1758.56     14.73 o
   8   0   2      518.11      518.35      6.87 o
  10   0   2      540.12      515.40     15.36 o
  12   0   2      105.08      108.54      5.68 o
  14   0   2       81.42       82.88      7.32 o
  16   0   2        0.68      -10.64     11.17 o
 -16   1   2        0.72        5.39      5.70 o
 -15   1   2        7.11       14.63      5.71 o
 -14   1   2       12.40       14.07      4.74 o
 -13   1   2       30.73       27.36      4.33 o
 -12   1   2        0.05        3.42      4.24 o
 -11   1   2       74.53       73.86      4.16 o
 -10   1   2        0.14        3.06      3.95 o
  -9   1   2       10.20       11.05      3.63 o
  -8   1   2     2288.30     2212.05     89.45 o
  -7   1   2      455.18      413.72      6.87 o
  -6   1   2     2694.62     2656.82     80.99 o
  -5   1   2     1146.68     1160.70     18.67 o
  -4   1   2      458.09      458.11      8.47 o
  -3   1   2      225.44      239.89     10.81 o
  -2   1   2      382.51      362.75      8.93 o
  -1   1   2     6697.74     6509.08     56.37 o
   0   1   2      198.71      194.62      5.69 o
   1   1   2     7579.17     7252.43     57.03 o
   2   1   2       12.72       17.71      4.56 o
   3   1   2       33.09       24.79      4.32 o
   4   1   2       23.59       30.58      3.85 o
   5   1   2       29.41       17.56      4.69 o
   6   1   2      128.47      134.36      5.34 o
   7   1   2       40.30       36.30      3.71 o
   8   1   2      138.25      142.26      4.44 o
   9   1   2        0.20        1.33      3.77 o
  10   1   2      287.30      267.14      5.09 o
  11   1   2       39.54       43.33      4.10 o
  12   1   2       64.87       57.84      4.51 o
  13   1   2       11.06       15.18      4.74 o
  14   1   2       40.17       44.30      4.77 o
  15   1   2       21.09       25.58      5.82 o
 -15   2   2        1.05        6.11      5.60 o
 -14   2   2        1.64        8.34      5.68 o
 -13   2   2       56.47       60.70      5.15 o
 -12   2   2       13.24       18.73      4.81 o
 -11   2   2       29.75       29.42      5.06 o
 -10   2   2      155.65      153.82      7.76 o
  -9   2   2      185.20      184.53      5.29 o
  -8   2   2       46.26       45.17      4.67 o
  -7   2   2       22.52       24.22      4.74 o
  -6   2   2       54.89       65.06      4.82 o
  -5   2   2       14.19       16.38      4.65 o
  -4   2   2       10.67       11.56      4.10 o
  -3   2   2        5.52        8.87      4.08 o
  -2   2   2      441.63      418.14      8.74 o
  -1   2   2       35.15       33.50      3.95 o
   0   2   2       72.33       64.44      4.07 o
   1   2   2     2564.57     2520.56     24.55 o
   2   2   2      248.58      265.98     17.37 o
   3   2   2      257.87      261.90      7.79 o
   4   2   2      512.86      519.53      9.97 o
   5   2   2       51.19       50.49      4.82 o
   6   2   2       20.91       24.40      5.03 o
   7   2   2       72.50       74.94      5.41 o
   8   2   2        5.52       13.79      8.70 o
   9   2   2      280.18      291.18     10.01 o
  10   2   2      109.39      114.37      6.15 o
  11   2   2      119.79      113.73      7.05 o
  12   2   2        0.14        4.03      6.26 o
  13   2   2       15.55       21.97      6.50 o
  14   2   2        3.81        5.99      7.79 o
 -13   3   2        1.74        0.86      6.58 o
 -11   3   2        9.27       15.28      5.91 o
 -10   3   2      116.81      113.74      6.37 o
  -9   3   2        0.33        1.92      5.43 o
  -8   3   2       42.03       50.93      6.46 o
  -7   3   2       39.94       47.10      5.26 o
  -6   3   2       11.41       13.08      6.10 o
  -5   3   2       29.63       33.99      6.04 o
  -4   3   2       43.74       44.54      4.76 o
  -3   3   2       14.65       13.97      4.72 o
  -2   3   2       22.79       19.47      4.58 o
  -1   3   2       75.33       84.19      4.56 o
   0   3   2       29.71       26.43      4.25 o
   1   3   2        0.83        1.18      3.83 o
   2   3   2       24.59       31.61      4.43 o
   3   3   2       28.13       36.02      4.84 o
   4   3   2        9.55       10.78      4.86 o
   5   3   2        7.13       10.19      4.90 o
   6   3   2       54.76       53.78      5.12 o
   7   3   2        7.47        8.62      7.73 o
   8   3   2        8.78       10.16      5.91 o
   9   3   2        8.18       16.20      5.53 o
  10   3   2       41.18       31.21      8.09 o
  11   3   2       15.07       14.91      6.04 o
  12   3   2       33.04       37.05      6.36 o
  13   3   2        2.91        9.95      9.16 o
 -10   4   2        0.00        2.90      6.64 o
  -9   4   2        1.69        6.58      6.35 o
  -8   4   2       42.68       44.18      6.30 o
  -7   4   2       62.28       66.36      6.62 o
  -6   4   2        2.91        5.33      6.39 o
  -5   4   2        0.32        3.42      6.95 o
  -4   4   2       14.38       16.19      5.37 o
  -3   4   2       14.50       17.09      5.35 o
  -2   4   2        4.36       10.32      5.12 o
  -1   4   2       39.73       38.27      4.90 o
   0   4   2        4.26        5.92      4.93 o
   1   4   2       35.62       37.07      5.01 o
   2   4   2       11.00       12.92      4.93 o
   3   4   2        0.32        9.69      5.73 o
   4   4   2       35.97       36.55      6.94 o
   5   4   2        2.66        0.25      6.36 o
   6   4   2       11.66       14.17      6.39 o
   7   4   2       10.95       -0.52      6.14 o
   8   4   2        2.50       -0.24      6.95 o
   9   4   2        3.97       13.96      9.53 o
  -2   5   2        3.06        6.54      7.68 o
  -1   5   2        1.11        2.75      6.09 o
   0   5   2        3.07        3.59      5.92 o
   1   5   2       11.41       11.26      6.39 o
 -15   0   3       29.29       19.12     10.05 o
 -13   0   3        0.78        7.85      5.78 o
 -11   0   3       38.41       35.56      4.92 o
  -9   0   3      284.60      291.17      9.69 o
  -7   0   3     1225.71     1196.68     80.91 o
  -5   0   3      244.24      251.56      6.48 o
  -3   0   3      596.88      592.96     11.19 o
  -1   0   3       71.45       89.76      7.74 o
   1   0   3     6526.21     6492.33     26.46 o
   3   0   3        0.24        0.01      5.60 o
   5   0   3     1631.02     1670.05     48.93 o
   7   0   3       86.43       88.36      6.76 o
   9   0   3      112.30      105.99      5.59 o
  11   0   3     2293.46     2274.94    140.31 o
  13   0   3      231.96      231.91      6.37 o
  15   0   3       13.67        9.69     10.42 o
 -16   1   3        6.82       12.43      5.41 o
 -15   1   3        4.00        4.24      5.28 o
 -14   1   3        2.52        3.09      4.44 o
 -13   1   3        6.75        7.97      4.43 o
 -12   1   3       57.28       53.64      4.14 o
 -11   1   3       99.50       90.46      4.15 o
 -10   1   3        0.67        3.43      3.95 o
  -9   1   3       76.31       85.42      7.41 o
  -8   1   3        9.58       49.07      4.75 o
  -7   1   3      153.97      157.92      6.20 o
  -6   1   3     1968.05     2196.29     54.32 o
  -5   1   3       29.27       36.97      3.84 o
  -4   1   3      344.96      332.21      7.41 o
  -3   1   3      203.77      215.99      7.23 o
  -2   1   3        1.43        4.94      4.27 o
  -1   1   3     5667.05     5682.12     33.82 o
   0   1   3    14299.17    14135.26    236.95 o
   1   1   3    16315.42    14817.73    234.98 o
   2   1   3     1901.78     1765.34     38.03 o
   3   1   3      247.37      248.06      5.01 o
   4   1   3        6.81       10.68      3.93 o
   5   1   3       59.43       52.47      4.00 o
   6   1   3       15.20       15.23      4.34 o
   7   1   3      123.56      120.43      4.97 o
   8   1   3        0.51        4.25      3.79 o
   9   1   3      101.36      109.23      4.12 o
  10   1   3        0.21        1.58      4.20 o
  11   1   3        6.26        5.95      4.24 o
  12   1   3        2.99        6.06      4.31 o
  13   1   3        0.01        1.32      4.55 o
  14   1   3        0.01        5.30      5.17 o
  15   1   3        2.47        5.17      6.79 o
 -15   2   3       17.88       28.10      5.64 o
 -14   2   3       29.67       23.49      5.25 o
 -13   2   3        1.12        3.58      5.29 o
 -12   2   3        0.66       -0.64      4.98 o
 -11   2   3       22.10       21.55      4.55 o
 -10   2   3       11.74       13.78      4.54 o
  -9   2   3        1.03       -2.05      4.65 o
  -8   2   3      428.38      405.95      7.38 o
  -7   2   3        0.41        2.55      4.83 o
  -6   2   3       28.94       32.49      4.28 o
  -5   2   3      230.60      232.32      6.27 o
  -4   2   3       86.48       89.52      5.36 o
  -3   2   3      353.48      361.47      9.36 o
  -2   2   3        6.74       12.30      4.64 o
  -1   2   3       72.03       76.69      4.75 o
   0   2   3       69.60       83.10      4.46 o
   1   2   3       82.32       83.95      4.45 o
   2   2   3     3932.74     3782.25     23.98 o
   3   2   3      500.27      436.32      6.24 o
   4   2   3       46.61       38.54      7.93 o
   5   2   3        0.49        3.74      7.87 o
   6   2   3        9.55       14.77      6.39 o
   7   2   3        5.69        7.40      4.84 o
   8   2   3       90.23       76.13      9.98 o
   9   2   3      117.80      116.63      5.56 o
  10   2   3      303.06      306.32      6.43 o
  11   2   3        4.08        4.19      4.99 o
  12   2   3       34.53       38.64      7.37 o
  13   2   3        9.21       10.35      6.75 o
  14   2   3        9.40       10.97      5.62 o
 -13   3   3        6.73       11.69      6.57 o
 -11   3   3       85.89       84.39      6.67 o
 -10   3   3        1.49        8.41      6.14 o
  -9   3   3      155.58      156.96      6.13 o
  -8   3   3       49.40       49.20      5.36 o
  -7   3   3        5.71        6.02      5.15 o
  -6   3   3        0.35        2.70      4.96 o
  -5   3   3       60.48       65.95      5.09 o
  -4   3   3        8.09       10.14      4.81 o
  -3   3   3        0.23        5.11      4.25 o
  -2   3   3        3.72        5.70      4.54 o
  -1   3   3        0.04        0.09      4.78 o
   0   3   3      105.35      108.10      5.34 o
   1   3   3        1.32        4.86      4.79 o
   2   3   3       20.60       15.45      4.71 o
   3   3   3      477.32      455.68     11.84 o
   4   3   3       18.79       14.75      5.41 o
   5   3   3        9.07       13.36      5.04 o
   6   3   3       71.68       62.89      5.32 o
   7   3   3        1.09        8.53      5.81 o
   8   3   3       61.92       66.47      6.14 o
   9   3   3       83.43       77.25      8.20 o
  10   3   3       11.01       12.18      8.01 o
  11   3   3        9.09        8.39     10.38 o
  12   3   3       15.12       25.43      6.45 o
 -10   4   3        6.61        9.74      6.52 o
  -9   4   3        0.01       -0.04      9.41 o
  -8   4   3       32.51       29.62     11.55 o
  -7   4   3        0.15        3.22      6.55 o
  -6   4   3       56.77       59.03      9.35 o
  -5   4   3        7.32        6.48      6.13 o
  -4   4   3        0.91        3.81      5.60 o
  -3   4   3        2.32        3.25      5.30 o
  -2   4   3        4.79        6.51      4.82 o
  -1   4   3        0.43        1.39      4.55 o
   0   4   3        6.14        8.11      4.93 o
   1   4   3        3.37        3.64      4.65 o
   2   4   3       12.69       14.23      5.23 o
   3   4   3        2.81        3.02      5.37 o
   4   4   3        0.68        9.63      5.61 o
   5   4   3        4.01        7.08      6.34 o
   6   4   3        7.23        8.62      5.98 o
   7   4   3       40.08       45.92      6.24 o
   8   4   3        5.53        2.43      6.39 o
   9   4   3       17.24       16.51      9.69 o
  -2   5   3        0.07        1.67      6.08 o
  -1   5   3        1.17        1.14      6.12 o
   0   5   3        4.37        2.95      6.13 o
   1   5   3        0.25       -0.21      6.55 o
 -16   0   4        0.03       17.11     10.54 o
 -14   0   4        0.04        7.98     11.12 o
 -12   0   4      128.38      125.83     10.11 o
 -10   0   4      497.91      443.45      9.24 o
  -8   0   4        7.02       10.56      4.81 o
  -6   0   4     1328.93     1435.58     67.92 o
  -4   0   4      419.44      394.83      8.95 o
  -2   0   4     8064.80     8143.02     92.09 o
   0   0   4    20851.91    20190.83     42.50 o
   2   0   4     1307.65     1313.18     46.91 o
   4   0   4       32.73       25.92      5.26 o
   6   0   4      200.63      207.94      5.66 o
   8   0   4      602.10      572.53      9.28 o
  10   0   4      214.63      227.31      6.33 o
  12   0   4      257.16      247.27      6.66 o
  14   0   4       10.29       13.98     10.05 o
 -16   1   4        1.27        4.62      5.07 o
 -15   1   4       10.42       17.69      4.76 o
 -14   1   4        0.81        0.20      4.65 o
 -13   1   4       60.55       54.11      4.31 o
 -12   1   4        2.43        4.67      4.26 o
 -11   1   4        0.19        1.77      4.35 o
 -10   1   4       20.48       19.89      5.64 o
  -9   1   4      160.82      173.56      7.79 o
  -8   1   4        0.08        2.67      4.90 o
  -7   1   4        4.23        8.29      3.70 o
  -6   1   4      319.04      378.26     11.76 o
  -5   1   4       22.07       22.28      3.80 o
  -4   1   4      260.69      258.25      4.58 o
  -3   1   4      242.77      247.07      7.10 o
  -2   1   4    11006.12    10773.42    329.22 o
  -1   1   4     3492.24     3437.46     15.63 o
   0   1   4     3600.41     3407.35     26.46 o
   1   1   4     3005.08     2887.30     47.10 o
   2   1   4     3397.62     3242.96     65.67 o
   3   1   4      141.03      142.10      5.65 o
   4   1   4      593.29      593.92     12.02 o
   5   1   4       32.72       37.55      3.84 o
   6   1   4       37.81       46.89      4.40 o
   7   1   4       28.91       40.84      5.36 o
   8   1   4       14.47       15.90      4.41 o
   9   1   4       44.47       40.82      4.14 o
  10   1   4     1100.55     1043.05     31.59 o
  11   1   4      601.47      591.50     15.08 o
  12   1   4      227.71      215.56      4.78 o
  13   1   4       67.78       76.62      5.43 o
  14   1   4        6.65       12.28      6.53 o
  15   1   4        0.08       -0.41      5.64 o
 -15   2   4        0.00        2.19      5.39 o
 -14   2   4       12.52       14.97      5.09 o
 -13   2   4       60.88       63.07      4.97 o
 -12   2   4       57.68       58.84      4.77 o
 -11   2   4       20.38       18.23      4.50 o
 -10   2   4        0.44        2.64      4.74 o
  -9   2   4       29.40       25.51      4.65 o
  -8   2   4        8.62       25.75      4.58 o
  -7   2   4       57.34       63.11      5.59 o
  -6   2   4      138.52      142.24      5.74 o
  -5   2   4       16.15       13.82      5.65 o
  -4   2   4      475.15      471.88     18.90 o
  -3   2   4       25.97       27.00      4.15 o
  -2   2   4        6.76        4.61      3.91 o
  -1   2   4       50.19       47.29      3.93 o
   0   2   4      146.84      137.02      4.47 o
   1   2   4       90.15       88.77      4.05 o
   2   2   4      353.02      304.30      5.18 o
   3   2   4      139.89      135.14      5.12 o
   4   2   4        2.42        4.47      4.85 o
   5   2   4       42.84       33.01      6.68 o
   6   2   4       27.38       22.43      6.55 o
   7   2   4        0.65       10.72      6.70 o
   8   2   4        3.90        5.05      4.98 o
   9   2   4       78.20       64.30      5.52 o
  10   2   4       24.25       26.17      5.43 o
  11   2   4        3.61        7.83      5.00 o
  12   2   4        3.11        5.21      6.56 o
  13   2   4       10.64       15.37      5.37 o
  14   2   4        0.32        3.92      7.19 o
 -13   3   4        3.89        4.24      6.53 o
 -12   3   4       33.39       35.73      6.29 o
 -11   3   4        1.47        3.25      5.86 o
 -10   3   4       46.20       47.76      7.65 o
  -9   3   4       99.98      103.04      7.49 o
  -8   3   4       29.64       29.35      7.23 o
  -7   3   4       26.72       31.49      5.74 o
  -6   3   4        0.30        6.28      4.91 o
  -5   3   4      100.43       95.83      5.25 o
  -4   3   4        3.74        5.03      4.46 o
  -3   3   4        2.27        4.01      4.60 o
  -2   3   4       20.12       15.77      4.95 o
  -1   3   4        0.09        2.84      4.42 o
   0   3   4       13.70       18.72      4.51 o
   1   3   4       36.09       32.82      4.85 o
   2   3   4      234.81      233.72      6.26 o
   3   3   4       21.20       15.63      5.65 o
   4   3   4       86.55       83.73      5.28 o
   5   3   4       66.57       60.91      5.27 o
   6   3   4       28.06       29.83      5.27 o
   7   3   4        2.60        0.82      5.72 o
   8   3   4       96.46       92.59      9.00 o
   9   3   4        0.21        2.02      5.68 o
  10   3   4        2.48       15.45      8.07 o
  11   3   4        4.27        7.46      8.42 o
  12   3   4        4.04       12.56     10.88 o
 -10   4   4        8.95        6.97      6.64 o
  -9   4   4        0.89       -1.36      6.42 o
  -8   4   4        5.66       11.57     11.21 o
  -7   4   4       52.43       46.60      6.76 o
  -6   4   4        1.00        6.64      5.79 o
  -5   4   4        6.24        6.53      6.13 o
  -4   4   4        0.12       -0.62      5.04 o
  -3   4   4        0.67        4.22      4.55 o
  -2   4   4        3.12        4.71      4.82 o
  -1   4   4        0.42        3.98      4.79 o
   0   4   4       20.05       21.92      5.04 o
   1   4   4        0.54        4.07      5.17 o
   2   4   4        0.00        1.54      4.85 o
   3   4   4        0.51        2.35      5.95 o
   4   4   4       63.77       58.42      6.54 o
   5   4   4        0.10       -7.27      6.02 o
   6   4   4       51.31       58.03      6.85 o
   7   4   4        4.47        6.85      6.20 o
   8   4   4        7.44       10.71      6.39 o
   9   4   4        4.95        7.75      9.08 o
  -1   5   4        0.00        0.61      6.38 o
   0   5   4        0.42       -2.19      5.94 o
 -15   0   5        0.29        0.88      6.52 o
 -13   0   5      428.62      367.70      7.53 o
 -11   0   5      272.98      251.73      8.80 o
  -9   0   5       42.92       36.75      5.48 o
  -7   0   5     7700.34     8237.91    565.09 o
  -5   0   5      314.38      337.85     10.83 o
  -3   0   5     6634.88     6803.55    124.33 o
  -1   0   5      898.14      891.93     15.35 o
   1   0   5      226.87      210.23      7.11 o
   3   0   5      949.12      964.24      9.18 o
   5   0   5      516.35      542.33      6.94 o
   7   0   5      319.34      340.52      6.47 o
   9   0   5      135.62      144.29      7.42 o
  11   0   5        3.09        4.31      5.70 o
  13   0   5        1.89       -5.60      6.05 o
  15   0   5        5.90        8.92      8.80 o
 -16   1   5       31.79       34.10      5.17 o
 -15   1   5        4.40        2.05      4.52 o
 -14   1   5       13.49       16.85      4.47 o
 -13   1   5       30.79       27.07      4.25 o
 -12   1   5      140.27      129.46      5.64 o
 -11   1   5       53.35       45.15      5.86 o
 -10   1   5      103.86      109.87      5.01 o
  -9   1   5       48.47       50.37      4.17 o
  -8   1   5       11.48       10.18      3.82 o
  -7   1   5      526.16      527.68     20.49 o
  -6   1   5      446.58      448.11      9.16 o
  -5   1   5     1054.57     1149.87      8.94 o
  -4   1   5      237.86      259.94      5.09 o
  -3   1   5      182.51      193.17      5.59 o
  -2   1   5       56.68       66.46      4.74 o
  -1   1   5     1624.41     1620.26     16.22 o
   0   1   5       69.55       75.27      4.35 o
   1   1   5     2408.94     2349.73     26.26 o
   2   1   5      141.34      134.10      4.54 o
   3   1   5      584.03      624.91      9.12 o
   4   1   5     3274.31     3459.69     45.76 o
   5   1   5      278.75      294.57      8.51 o
   6   1   5      511.13      487.17      9.96 o
   7   1   5        3.38        5.65      4.37 o
   8   1   5        0.00        1.33      5.16 o
   9   1   5       74.88       72.37      4.75 o
  10   1   5      368.02      389.16      4.98 o
  11   1   5        6.29        5.81      4.11 o
  12   1   5      179.38      173.26      6.77 o
  13   1   5        3.54        9.26      5.38 o
  14   1   5        1.06        4.46      6.60 o
  15   1   5        0.01        0.75      7.40 o
 -15   2   5        0.54        4.18      5.38 o
 -14   2   5       14.50       14.64      5.57 o
 -13   2   5       19.67       18.70      4.95 o
 -12   2   5        3.68        6.40      4.70 o
 -11   2   5       37.19       38.24      4.57 o
 -10   2   5       11.26       16.33      4.83 o
  -9   2   5       74.85       81.30      6.60 o
  -8   2   5       10.42        8.89      5.44 o
  -7   2   5       50.91       52.29      5.46 o
  -6   2   5      329.20      330.58      7.04 o
  -5   2   5      503.71      568.53     14.38 o
  -4   2   5      315.84      302.18      7.06 o
  -3   2   5        0.25        3.85      3.86 o
  -2   2   5       53.41       52.87      4.03 o
  -1   2   5      214.55      204.71      4.88 o
   0   2   5     1138.56     1074.17     13.96 o
   1   2   5      692.27      679.85      9.19 o
   2   2   5      491.69      482.22      5.26 o
   3   2   5        1.58        6.55      4.72 o
   4   2   5      185.41      184.20      4.73 o
   5   2   5       11.04        7.48      5.03 o
   6   2   5      122.70      111.95      7.22 o
   7   2   5      115.04      111.97      7.28 o
   8   2   5       40.32       40.28      6.98 o
   9   2   5        0.13        1.76      4.91 o
  10   2   5      132.37      130.57      5.23 o
  11   2   5       25.54       33.85      6.38 o
  12   2   5       56.13       60.96      7.65 o
  13   2   5        0.20        6.63      7.67 o
  14   2   5        1.91        7.64      8.25 o
 -13   3   5        0.54       -2.62      6.45 o
 -12   3   5       35.99       42.10      6.33 o
 -11   3   5       19.00       17.66      5.92 o
 -10   3   5        0.64       14.27      7.37 o
  -9   3   5       60.86       68.02     16.06 o
  -8   3   5        0.02        8.07      5.17 o
  -7   3   5        9.72        8.50      5.14 o
  -6   3   5       25.35       26.96      4.48 o
  -5   3   5       17.19       20.93      4.60 o
  -4   3   5       27.85       27.93      4.03 o
  -3   3   5       41.55       37.97      4.51 o
  -2   3   5       20.09       26.38      3.98 o
  -1   3   5       41.48       38.31      4.26 o
   0   3   5        1.42        4.81      3.95 o
   1   3   5      258.31      246.06      5.05 o
   2   3   5        3.59        8.41      4.96 o
   3   3   5       18.40       18.45      5.59 o
   4   3   5      157.79      148.56      7.85 o
   5   3   5       12.38       12.44      8.54 o
   6   3   5       36.96       42.02      5.93 o
   7   3   5       11.19       11.02      5.44 o
   8   3   5        3.95        3.34      7.18 o
   9   3   5       11.34       13.74      6.39 o
  10   3   5        0.02        2.23      5.91 o
  11   3   5        1.90       14.06      8.44 o
  12   3   5       17.87       25.83      9.10 o
 -10   4   5        0.00        5.44      6.67 o
  -9   4   5        2.14        9.80      6.43 o
  -8   4   5        0.88        7.79      9.08 o
  -7   4   5       61.07       62.40      6.18 o
  -6   4   5        2.30        5.47      6.37 o
  -5   4   5       38.15       31.61      5.40 o
  -4   4   5        1.02       -0.23      5.39 o
  -3   4   5        0.25        5.24      4.74 o
  -2   4   5        7.79        5.46      4.62 o
  -1   4   5        2.78        4.70      4.81 o
   0   4   5        0.39        4.66      4.83 o
   1   4   5        2.15        0.15      4.88 o
   2   4   5        8.71       10.87      5.41 o
   3   4   5        1.04        1.78      5.13 o
   4   4   5       31.67       28.05      5.94 o
   5   4   5        0.95        1.63      9.89 o
   6   4   5        0.95       -1.68      6.07 o
   7   4   5        0.06        9.95      6.85 o
   8   4   5        2.55       -3.16      8.92 o
   9   4   5        0.07       -3.46      9.24 o
 -16   0   6        0.21        1.52      6.26 o
 -14   0   6       55.24       30.69      5.64 o
 -12   0   6      169.53      153.05      9.71 o
 -10   0   6      890.49      905.80     90.56 o
  -8   0   6     1779.00     1760.27     93.19 o
  -6   0   6     3134.50     3401.14    136.55 o
  -4   0   6       98.78      105.71      5.68 o
  -2   0   6     1097.75     1016.32     15.83 o
   0   0   6      189.93      196.42      7.03 o
   2   0   6      188.88      167.04      8.50 o
   4   0   6      132.81      141.15      5.80 o
   6   0   6      236.63      227.92      7.82 o
   8   0   6       38.94       36.52      4.66 o
  10   0   6        0.03       -0.55      7.06 o
  12   0   6      740.99      757.51      8.13 o
  14   0   6        0.03        6.71      6.16 o
 -16   1   6        2.04        5.05      6.21 o
 -15   1   6       57.10       54.10      5.05 o
 -14   1   6       39.52       35.61      4.35 o
 -13   1   6       73.38       68.15      4.93 o
 -12   1   6       15.45       12.51      5.55 o
 -11   1   6       13.54       11.05      4.92 o
 -10   1   6       89.36       88.80      3.98 o
  -9   1   6        4.89        8.27      3.64 o
  -8   1   6       89.94      100.14      6.25 o
  -7   1   6        0.00        7.34      3.69 o
  -6   1   6      418.57      485.45     11.69 o
  -5   1   6      441.30      430.44     11.54 o
  -4   1   6      350.68      363.01      4.67 o
  -3   1   6     1716.22     1774.01     29.75 o
  -2   1   6      364.65      348.06      4.95 o
  -1   1   6       87.86       90.79      4.31 o
   0   1   6      280.32      235.69      4.74 o
   1   1   6     1634.47     1644.53     19.10 o
   2   1   6        0.23        1.64      3.73 o
   3   1   6        0.04        1.31      3.68 o
   4   1   6       51.38       49.92      4.01 o
   5   1   6      969.05     1021.01     15.73 o
   6   1   6       45.52       47.79      3.84 o
   7   1   6      115.89      110.03      3.87 o
   8   1   6       13.14       12.18      4.09 o
   9   1   6       16.43       12.90      4.65 o
  10   1   6      208.93      195.20      6.48 o
  11   1   6       76.87       74.91      5.13 o
  12   1   6      234.96      235.05      6.20 o
  13   1   6        4.00        2.25      6.00 o
  14   1   6        1.05        4.86      6.24 o
  15   1   6       17.56       20.50      6.44 o
 -15   2   6        2.51       10.15      5.55 o
 -14   2   6        0.52        4.71      4.98 o
 -13   2   6        0.05        1.92      5.07 o
 -12   2   6       54.78       47.85      4.94 o
 -11   2   6        0.22        3.03      5.23 o
 -10   2   6      280.31      278.32     16.74 o
  -9   2   6        0.98        1.69      5.32 o
  -8   2   6       80.67       81.82      5.38 o
  -7   2   6      178.21      178.97      4.52 o
  -6   2   6       26.03       35.59      4.09 o
  -5   2   6      132.27      135.15      4.24 o
  -4   2   6       56.99       50.41      4.16 o
  -3   2   6      105.33      107.00      4.24 o
  -2   2   6       71.16       72.30      4.14 o
  -1   2   6      175.35      173.63      4.40 o
   0   2   6      118.71      115.46      4.04 o
   1   2   6     1271.64     1224.86     16.61 o
   2   2   6      523.48      521.05      6.18 o
   3   2   6     1260.68     1305.23     27.65 o
   4   2   6       65.99       74.86      4.30 o
   5   2   6       13.97        7.17      4.20 o
   6   2   6        4.36       -0.49      4.50 o
   7   2   6       31.27       34.84      6.25 o
   8   2   6      133.84      130.40      6.60 o
   9   2   6      128.57      124.56      6.44 o
  10   2   6      100.69      104.39      5.19 o
  11   2   6        0.39       -0.76      6.28 o
  12   2   6        1.51        4.68      5.26 o
  13   2   6       39.74       46.61      6.96 o
  14   2   6       13.67       16.32      7.36 o
 -13   3   6        1.07        1.56      6.51 o
 -12   3   6       33.16       41.29      6.25 o
 -11   3   6       18.18       16.28      7.66 o
 -10   3   6        4.67        4.17      5.67 o
  -9   3   6        1.81        6.86      5.99 o
  -8   3   6       69.38       56.88      5.41 o
  -7   3   6       10.13       15.43      4.95 o
  -6   3   6       38.13       38.67      4.75 o
  -5   3   6      142.09      131.50      5.63 o
  -4   3   6      163.87      155.00      5.87 o
  -3   3   6        6.39        9.90      4.83 o
  -2   3   6      204.18      206.17      9.33 o
  -1   3   6        0.10        1.75      4.93 o
   0   3   6      165.71      161.75      5.47 o
   1   3   6        1.86        5.72      4.05 o
   2   3   6      365.40      357.15      5.00 o
   3   3   6      185.45      160.66      4.68 o
   4   3   6      229.44      208.88      8.15 o
   5   3   6       10.91        5.22      8.70 o
   6   3   6        8.63        6.53      7.30 o
   7   3   6        1.60       -0.20      5.97 o
   8   3   6       49.33       59.33      5.65 o
   9   3   6       68.59       69.27      9.37 o
  10   3   6        1.78        1.82      5.98 o
  11   3   6        1.03        5.00      8.68 o
  12   3   6       19.44       21.30      9.10 o
 -10   4   6        0.00        1.58      6.66 o
  -9   4   6        0.81        0.51      6.42 o
  -8   4   6        5.25        5.46      9.04 o
  -7   4   6       26.31       21.73      6.08 o
  -6   4   6       31.56       37.04      8.52 o
  -5   4   6        0.77        3.69      5.66 o
  -4   4   6       16.85       19.24      4.75 o
  -3   4   6        1.02        2.77      4.83 o
  -2   4   6        0.35        5.42      4.93 o
  -1   4   6        8.70       10.54      4.91 o
   0   4   6       14.69       14.61      5.15 o
   1   4   6        1.22        3.33      5.24 o
   2   4   6        3.28        3.76      4.99 o
   3   4   6       35.06       36.55      6.00 o
   4   4   6        0.33        3.39      7.28 o
   5   4   6       28.95       23.22      8.33 o
   6   4   6        0.88        7.45      6.79 o
   7   4   6        0.15        4.33      6.32 o
   8   4   6        2.72        4.98      8.96 o
 -15   0   7       13.72       14.83      7.38 o
 -13   0   7       62.07       43.71      8.07 o
 -11   0   7        0.68        3.06      6.16 o
  -9   0   7       22.62       22.71      5.45 o
  -7   0   7      132.62      132.31      5.97 o
  -5   0   7      253.11      274.07      7.55 o
  -3   0   7     1420.21     1434.80     24.04 o
  -1   0   7     3407.86     3238.12     39.49 o
   1   0   7        9.43       22.81      5.83 o
   3   0   7       34.04       39.54      5.66 o
   5   0   7     1062.78     1129.91      8.40 o
   7   0   7        6.06        5.71      4.44 o
   9   0   7       52.95       62.12      7.32 o
  11   0   7     1864.39     1754.34      9.85 o
  13   0   7        1.12        6.07      8.01 o
  15   0   7        2.00        3.28      9.22 o
 -16   1   7        4.80        4.73      5.72 o
 -15   1   7        0.96        2.99      4.75 o
 -14   1   7        2.10        7.86      4.20 o
 -13   1   7        0.16        1.08      6.18 o
 -12   1   7        3.25        2.05      4.74 o
 -11   1   7        2.54       -1.60      4.28 o
 -10   1   7       12.56       15.87      3.83 o
  -9   1   7       22.39       26.56      4.15 o
  -8   1   7      155.41      146.01      4.15 o
  -7   1   7        0.71        4.95      3.93 o
  -6   1   7      738.18      864.84     21.71 o
  -5   1   7        1.05        1.80      3.71 o
  -4   1   7        2.49        4.36      3.93 o
  -3   1   7       67.95       74.18      4.10 o
  -2   1   7      219.38      221.32      4.46 o
  -1   1   7      100.85      112.18      4.44 o
   0   1   7       11.56        9.42      3.70 o
   1   1   7     1133.29     1143.06     14.55 o
   2   1   7      210.06      221.13      4.75 o
   3   1   7       10.07       11.08      3.57 o
   4   1   7      234.55      240.96      5.56 o
   5   1   7       33.44       33.13      3.81 o
   6   1   7       23.41       29.59      3.83 o
   7   1   7       11.12       13.78      3.77 o
   8   1   7      234.02      228.18      6.91 o
   9   1   7       55.70       63.41      6.29 o
  10   1   7       42.33       50.98      5.76 o
  11   1   7      145.01      142.62      6.02 o
  12   1   7       20.00       15.76      5.73 o
  13   1   7      174.25      192.25     13.71 o
  14   1   7       10.68        9.33      5.89 o
  15   1   7       25.91       33.07      6.40 o
 -15   2   7        6.18        8.25      5.33 o
 -14   2   7        2.47        2.80      5.03 o
 -13   2   7        3.50        1.47      5.93 o
 -12   2   7       59.45       50.55      5.08 o
 -11   2   7       21.49       22.98      6.24 o
 -10   2   7        6.66       13.82      5.52 o
  -9   2   7       29.54       30.94      5.38 o
  -8   2   7       73.38       70.55      4.35 o
  -7   2   7       87.44       94.62      4.22 o
  -6   2   7      103.56      115.69      5.57 o
  -5   2   7      263.58      267.68      4.69 o
  -4   2   7        4.68        1.77      3.79 o
  -3   2   7      331.73      346.43      4.82 o
  -2   2   7     1408.81     1368.16     12.41 o
  -1   2   7     1050.38     1012.90      7.62 o
   0   2   7     1016.53      958.38      7.04 o
   1   2   7      773.54      760.08      7.44 o
   2   2   7     1347.23     1323.94     16.71 o
   3   2   7      121.35      114.18      4.59 o
   4   2   7      302.16      311.57      5.81 o
   5   2   7       78.37       84.74      4.59 o
   6   2   7      127.36      128.24      4.53 o
   7   2   7        0.01       -2.18      4.54 o
   8   2   7        3.70        6.34      5.97 o
   9   2   7       16.92       29.70      7.20 o
  10   2   7        4.96        3.06      4.90 o
  11   2   7        0.37        6.57      6.34 o
  12   2   7        6.29        2.41      7.58 o
  13   2   7        9.78        7.39      7.00 o
 -13   3   7        2.85        5.67      6.55 o
 -12   3   7       10.25       18.04      9.28 o
 -11   3   7       37.80       40.06      6.50 o
 -10   3   7        8.04       13.56      5.69 o
  -9   3   7        7.38        9.57      5.02 o
  -8   3   7       14.40       17.57      4.67 o
  -7   3   7       14.72       15.26      6.43 o
  -6   3   7       21.58       20.42      6.16 o
  -5   3   7        3.15       -0.37      5.79 o
  -4   3   7      204.74      204.35      8.30 o
  -3   3   7        6.47        9.04      4.70 o
  -2   3   7        2.70        1.70      4.65 o
  -1   3   7        0.17       -1.07      4.52 o
   0   3   7       70.35       72.84      4.52 o
   1   3   7      152.90      142.91      5.18 o
   2   3   7       11.27       10.65      4.48 o
   3   3   7       41.03       37.33      4.35 o
   4   3   7       42.83       39.74      4.69 o
   5   3   7       20.70       17.38      7.30 o
   6   3   7       81.47       75.92      7.59 o
   7   3   7      143.46      133.71      7.97 o
   8   3   7       46.39       48.89      9.61 o
   9   3   7        9.03       14.46      8.13 o
  10   3   7       10.25       22.05      8.44 o
  11   3   7        2.74        4.61     10.74 o
  12   3   7        0.13        4.29      9.35 o
 -10   4   7        2.08        6.15      7.25 o
  -9   4   7        0.05        4.41      6.98 o
  -8   4   7        5.54       13.65      9.16 o
  -7   4   7        2.00        7.79      6.04 o
  -6   4   7       35.20       33.65      6.96 o
  -5   4   7        0.89        0.21      5.08 o
  -4   4   7        0.31        4.79      5.45 o
  -3   4   7        2.19        7.89      5.85 o
  -2   4   7       15.91       20.78      5.64 o
  -1   4   7        0.79       -1.65      5.54 o
   0   4   7        2.63        2.20      5.49 o
   1   4   7       10.80       10.17      5.48 o
   2   4   7        2.31        6.82      6.47 o
   3   4   7       18.07       17.32      5.17 o
   4   4   7       39.76       41.49      6.12 o
   5   4   7       10.75       14.50      8.60 o
   6   4   7        0.06        1.75      6.28 o
   7   4   7        1.95       11.15      8.74 o
   8   4   7        0.14       -2.33      9.00 o
 -16   0   8        5.97        4.73      8.50 o
 -14   0   8       42.80       36.57      8.23 o
 -12   0   8       38.23       50.97      6.64 o
 -10   0   8       99.61       90.82      5.37 o
  -8   0   8      691.54      687.71     38.69 o
  -6   0   8      584.18      625.85     15.05 o
  -4   0   8     1788.44     1855.29     37.43 o
  -2   0   8      141.04      141.99      6.60 o
   0   0   8      378.80      325.73      6.88 o
   2   0   8     2102.50     1996.79     74.23 o
   4   0   8     3208.09     3537.52     13.04 o
   6   0   8      355.14      350.20      6.10 o
   8   0   8      242.43      254.95      5.85 o
  10   0   8      222.99      207.20      8.31 o
  12   0   8      173.36      167.55     10.34 o
  14   0   8        0.00       -1.44     10.66 o
 -16   1   8        3.74        5.41      4.81 o
 -15   1   8        1.73        3.64      5.75 o
 -14   1   8       20.38       23.70      6.00 o
 -13   1   8      166.98      141.20     23.33 o
 -12   1   8      119.83      126.91      4.78 o
 -11   1   8       51.30       56.26      4.49 o
 -10   1   8       36.64       37.67      4.30 o
  -9   1   8      131.28      137.02      4.70 o
  -8   1   8        0.60        2.75      3.87 o
  -7   1   8        9.71       14.14      3.64 o
  -6   1   8      176.55      182.48      5.09 o
  -5   1   8      153.29      175.77      4.52 o
  -4   1   8      185.86      166.84      4.18 o
  -3   1   8      320.11      329.08      4.38 o
  -2   1   8      621.45      585.47      5.08 o
  -1   1   8     1937.66     1906.30     34.07 o
   0   1   8      748.27      728.33     16.98 o
   1   1   8      240.27      235.93      4.76 o
   2   1   8       33.90       31.64      3.71 o
   3   1   8      250.01      258.34      5.43 o
   4   1   8      291.76      324.67      5.32 o
   5   1   8       13.76       14.64      3.63 o
   6   1   8      484.03      479.52      4.95 o
   7   1   8       55.72       55.10      3.82 o
   8   1   8      260.83      278.64      4.31 o
   9   1   8        0.32        5.75      5.53 o
  10   1   8       12.48        8.92      6.33 o
  11   1   8       73.37       66.75      8.08 o
  12   1   8       11.92       11.72      4.54 o
  13   1   8       13.01       17.49      6.66 o
  14   1   8        0.82        9.24      5.95 o
 -15   2   8        0.59        4.50      5.33 o
 -14   2   8        2.54       -1.93      4.92 o
 -13   2   8        3.64        2.70      6.70 o
 -12   2   8       43.63       54.50      6.54 o
 -11   2   8      421.76      408.09     17.36 o
 -10   2   8       79.83       87.35      5.50 o
  -9   2   8       14.78       12.80      4.36 o
  -8   2   8       16.34       20.21      4.16 o
  -7   2   8       26.12       22.76      4.07 o
  -6   2   8        2.80        3.31      3.97 o
  -5   2   8      435.29      424.83      7.06 o
  -4   2   8      369.63      381.30      4.71 o
  -3   2   8       23.54       21.73      3.99 o
  -2   2   8      570.59      561.52      6.69 o
  -1   2   8      669.62      636.39     10.93 o
   0   2   8      209.53      211.98      4.32 o
   1   2   8        0.41        1.70      3.72 o
   2   2   8       15.64       11.74      3.96 o
   3   2   8      221.75      236.70      4.50 o
   4   2   8       14.22       12.77      5.06 o
   5   2   8       78.69       78.51      4.25 o
   6   2   8        8.78       10.37      4.15 o
   7   2   8        1.42        4.79      4.20 o
   8   2   8       76.34       77.16      7.75 o
   9   2   8        3.85        4.08      5.86 o
  10   2   8       13.77       14.99      6.15 o
  11   2   8       36.00       48.88      7.28 o
  12   2   8        0.75        3.70      6.68 o
  13   2   8       32.18       35.70      7.96 o
 -13   3   8        2.45        6.19      9.67 o
 -12   3   8       29.54       29.86      9.26 o
 -11   3   8       17.65       24.02      5.77 o
 -10   3   8        1.32        6.86      5.06 o
  -9   3   8        0.07       -0.60      6.36 o
  -8   3   8        4.67        9.37      5.94 o
  -7   3   8       48.82       57.07      6.43 o
  -6   3   8        5.03        2.91      5.99 o
  -5   3   8      143.62      145.18      5.40 o
  -4   3   8        0.79        1.72      4.13 o
  -3   3   8        1.90       -0.52      4.23 o
  -2   3   8        4.53        5.26      4.16 o
  -1   3   8        0.86        1.20      4.12 o
   0   3   8       10.33       11.65      4.15 o
   1   3   8        4.86        7.91      4.18 o
   2   3   8       99.26       90.92      5.94 o
   3   3   8        0.14        5.67      4.55 o
   4   3   8      187.56      171.26      5.29 o
   5   3   8        8.07       10.28      7.30 o
   6   3   8        1.82        7.55      9.02 o
   7   3   8        0.66        7.42      9.35 o
   8   3   8       22.04       20.35      7.81 o
   9   3   8        2.64       11.43      8.27 o
  10   3   8       12.91       18.04     10.46 o
  11   3   8       13.01        7.91      8.98 o
  -9   4   8        0.05        1.58      9.51 o
  -8   4   8        3.70        3.44      9.18 o
  -7   4   8       19.37       22.80      5.56 o
  -6   4   8       19.43       18.55      5.44 o
  -5   4   8        0.67        5.01      5.61 o
  -4   4   8       14.73       19.63      5.57 o
  -3   4   8        2.42        4.44      4.92 o
  -2   4   8        0.09        1.66      5.72 o
  -1   4   8        0.04       -0.58      5.65 o
   0   4   8        0.29        1.43      5.94 o
   1   4   8        2.57        1.19      5.41 o
   2   4   8        8.40        6.82      6.95 o
   3   4   8        0.24        7.53      6.59 o
   4   4   8       82.69       65.20      8.74 o
   5   4   8        0.37       -1.29      8.27 o
   6   4   8       21.35       27.19      8.70 o
   7   4   8        0.00        6.51      8.86 o
   8   4   8        0.11        2.99      9.24 o
 -15   0   9       78.46       82.61      9.24 o
 -13   0   9      479.29      431.81     36.34 o
 -11   0   9      121.94      112.17      6.62 o
  -9   0   9        1.19        1.32      5.39 o
  -7   0   9       58.80       66.83      5.42 o
  -5   0   9      151.15      167.43      5.57 o
  -3   0   9     5747.06     5877.83     15.97 o
  -1   0   9       31.60       39.08      6.70 o
   1   0   9       17.24        6.57      5.18 o
   3   0   9      667.88      708.84     12.47 o
   5   0   9     3432.42     3682.24     68.03 o
   7   0   9       10.91       13.04      4.69 o
   9   0   9        9.44        6.09      7.32 o
  11   0   9        3.25        0.30      9.43 o
  13   0   9        0.27        2.04     10.28 o
 -16   1   9        0.04        2.45      4.60 o
 -15   1   9        0.15        1.84      6.89 o
 -14   1   9       18.70       15.24      7.45 o
 -13   1   9        5.43       17.78      6.33 o
 -12   1   9      139.92      129.50      5.30 o
 -11   1   9        9.63       12.60      3.94 o
 -10   1   9      114.62      121.29      4.31 o
  -9   1   9     1190.06     1205.18     32.50 o
  -8   1   9      332.18      354.53     10.96 o
  -7   1   9      216.22      215.13      7.63 o
  -6   1   9      592.64      618.08     16.01 o
  -5   1   9        0.58       -0.35      3.38 o
  -4   1   9       59.64       64.01      3.74 o
  -3   1   9      270.60      288.01      4.32 o
  -2   1   9      695.64      758.81      9.56 o
  -1   1   9      855.28      846.12     10.72 o
   0   1   9      371.33      380.10      4.78 o
   1   1   9      186.50      188.93      4.22 o
   2   1   9       64.25       53.33      3.63 o
   3   1   9      614.48      658.69      9.75 o
   4   1   9      411.54      460.46      4.70 o
   5   1   9       24.25       23.92      3.70 o
   6   1   9      318.97      339.56      6.68 o
   7   1   9       29.42       27.23      4.56 o
   8   1   9       16.77       13.24      3.81 o
   9   1   9       59.57       58.65      4.78 o
  10   1   9       81.15       75.32      6.73 o
  11   1   9       83.90       84.39      7.89 o
  12   1   9      145.54      152.16      5.85 o
  13   1   9        7.72        5.22      7.47 o
  14   1   9        7.50       17.37      6.10 o
 -15   2   9        0.01        3.76      6.46 o
 -14   2   9        8.43       15.00      5.61 o
 -13   2   9        1.48       -4.37      7.09 o
 -12   2   9        9.92       11.01      5.49 o
 -11   2   9       15.20       17.40      5.79 o
 -10   2   9       63.26       64.92      4.64 o
  -9   2   9        9.24       13.91      4.14 o
  -8   2   9       45.48       43.03      4.30 o
  -7   2   9       37.23       38.53      4.20 o
  -6   2   9       96.44       97.64      4.08 o
  -5   2   9      892.00      923.56     20.59 o
  -4   2   9      161.33      164.84      4.73 o
  -3   2   9       35.66       29.23      3.85 o
  -2   2   9       92.06       91.24      4.20 o
  -1   2   9      311.39      316.99      4.54 o
   0   2   9       97.08      103.19      4.24 o
   1   2   9      575.25      579.30      8.08 o
   2   2   9       68.82       74.21      3.91 o
   3   2   9       64.04       63.89      3.99 o
   4   2   9      274.04      273.61      8.95 o
   5   2   9        6.02        6.41      3.95 o
   6   2   9       44.92       49.32      4.22 o
   7   2   9       16.06       16.24      5.48 o
   8   2   9        2.33        4.55      6.30 o
   9   2   9      100.38      100.27      6.09 o
  10   2   9        1.11        4.12      6.07 o
  11   2   9        8.79        9.03      6.32 o
  12   2   9       74.11       81.37      6.85 o
  13   2   9        5.25        8.35      7.17 o
 -13   3   9        7.32       12.87      8.58 o
 -12   3   9       12.50       12.56      8.25 o
 -11   3   9      115.91      113.56      8.08 o
 -10   3   9       15.72       20.06      6.58 o
  -9   3   9        0.04        0.94      6.14 o
  -8   3   9       42.69       47.71      5.83 o
  -7   3   9        0.63        1.75      5.94 o
  -6   3   9      106.29      104.73      4.50 o
  -5   3   9        1.20        1.34      4.77 o
  -4   3   9       29.37       28.58      4.33 o
  -3   3   9       19.29       22.28      4.06 o
  -2   3   9       12.81       10.18      4.25 o
  -1   3   9       50.73       50.91      4.12 o
   0   3   9        3.51        4.11      4.21 o
   1   3   9       32.74       32.52      4.09 o
   2   3   9        7.01        9.22      5.24 o
   3   3   9       39.50       38.56      4.59 o
   4   3   9        8.21        3.93      4.70 o
   5   3   9        3.56        7.06      7.38 o
   6   3   9       19.22       18.57      7.40 o
   7   3   9        4.68       12.22      7.77 o
   8   3   9       11.37        8.05      7.89 o
   9   3   9       27.88       17.92      8.35 o
  10   3   9        0.36       11.51      8.64 o
  11   3   9        6.92       10.56      9.06 o
  -9   4   9       14.79       19.64      9.67 o
  -8   4   9        0.11        2.61      8.17 o
  -7   4   9       42.60       50.77      6.20 o
  -6   4   9       12.93       11.61      5.43 o
  -5   4   9       32.66       32.65      6.70 o
  -4   4   9        1.90        4.57      5.20 o
  -3   4   9        9.39        3.98      4.69 o
  -2   4   9        7.74       10.49      4.64 o
  -1   4   9       80.45       85.45      4.87 o
   0   4   9        1.30        0.03      5.07 o
   1   4   9        6.18        7.25      5.98 o
   2   4   9        0.68        5.25      7.11 o
   3   4   9       52.14       45.79     10.91 o
   4   4   9       34.18       24.84      8.58 o
   6   4   9        7.79        5.60      8.78 o
   7   4   9        7.20       10.20      9.18 o
 -16   0  10        3.30       -1.11      9.47 o
 -14   0  10        9.92       21.02     11.35 o
 -12   0  10      100.82       79.77     12.71 o
 -10   0  10        8.90       13.81      5.64 o
  -8   0  10       45.42       47.99      5.48 o
  -6   0  10       20.26       17.03      5.22 o
  -4   0  10      229.72      234.60      5.70 o
  -2   0  10      375.17      360.80      6.24 o
   0   0  10     1567.28     1629.20     12.59 o
   2   0  10      324.87      331.39      6.10 o
   4   0  10      162.77      157.51      5.65 o
   6   0  10       13.05       10.85      7.40 o
   8   0  10       92.58      102.58      9.10 o
  10   0  10      271.24      285.00      6.42 o
  12   0  10      152.46      161.42     10.48 o
  14   0  10        0.65        2.27      9.14 o
 -16   1  10        0.06        6.32      6.82 o
 -15   1  10        0.23       -1.77      7.06 o
 -14   1  10        0.46        2.88      5.22 o
 -13   1  10       11.96       14.55      4.29 o
 -12   1  10      176.25      143.39      5.68 o
 -11   1  10        4.55        5.08      4.71 o
 -10   1  10       11.72       14.28      4.12 o
  -9   1  10      130.64      130.52      4.41 o
  -8   1  10      177.29      168.54      8.13 o
  -7   1  10      278.48      293.49      5.61 o
  -6   1  10      349.05      354.48      8.46 o
  -5   1  10      220.15      204.28      4.05 o
  -4   1  10      245.47      252.39      4.03 o
  -3   1  10      264.99      284.89      4.44 o
  -2   1  10       30.67       32.51      3.64 o
  -1   1  10     1344.57     1311.90     15.06 o
   0   1  10      184.38      163.03      5.40 o
   1   1  10      335.77      311.01      4.62 o
   2   1  10      393.66      389.63      4.91 o
   3   1  10        7.70       11.12      3.68 o
   4   1  10       64.85       63.93      3.68 o
   5   1  10      402.92      458.94      5.76 o
   6   1  10       37.71       43.53      4.64 o
   7   1  10       30.75       41.48      5.90 o
   8   1  10       61.81       66.43      3.90 o
   9   1  10       64.18       65.01      4.93 o
  10   1  10        8.86       13.85      5.90 o
  11   1  10       19.59       16.66      6.26 o
  12   1  10       41.72       43.11      6.12 o
  13   1  10        0.59        6.52      5.81 o
  14   1  10       13.82       19.63      5.62 o
 -15   2  10        8.68       10.13      7.62 o
 -14   2  10        3.72        9.07      7.51 o
 -13   2  10        0.09        2.29      5.78 o
 -12   2  10       13.58       13.00      5.94 o
 -11   2  10        0.01        2.33      4.68 o
 -10   2  10       37.83       43.20      4.47 o
  -9   2  10        4.81        2.40      4.34 o
  -8   2  10        0.65        1.35      4.22 o
  -7   2  10       41.49       41.59      4.34 o
  -6   2  10        0.02        1.76      3.90 o
  -5   2  10      178.00      182.99      4.56 o
  -4   2  10      374.20      379.25      6.37 o
  -3   2  10      295.47      306.29      5.05 o
  -2   2  10        5.29        6.97      3.81 o
  -1   2  10        9.53       13.79      3.81 o
   0   2  10        8.91        7.23      4.01 o
   1   2  10        1.67        1.34      3.81 o
   2   2  10       13.09       12.62      3.79 o
   3   2  10       22.03       20.66      3.75 o
   4   2  10        5.03        5.12      4.84 o
   5   2  10        9.67        8.63      4.30 o
   6   2  10      191.43      189.12      6.43 o
   7   2  10      141.50      113.17      5.78 o
   8   2  10      296.20      285.60      9.07 o
   9   2  10       11.85       12.75      7.59 o
  10   2  10       28.28       30.79      6.12 o
  11   2  10        0.68        9.49      6.29 o
  12   2  10       20.78       32.07      6.90 o
  13   2  10       69.45       72.01      7.64 o
 -13   3  10        0.80        8.47      7.74 o
 -12   3  10       31.51       33.08      5.89 o
 -11   3  10        1.76       10.90      7.73 o
 -10   3  10       53.61       62.14      7.23 o
  -9   3  10       10.62        8.07      5.93 o
  -8   3  10       10.29       12.09      6.19 o
  -7   3  10       14.66       13.04      4.78 o
  -6   3  10       30.89       30.79      5.09 o
  -5   3  10       25.52       20.73      4.51 o
  -4   3  10       64.23       65.87      4.40 o
  -3   3  10      138.85      134.28      4.40 o
  -2   3  10       39.47       37.71      4.19 o
  -1   3  10      187.76      191.51      4.96 o
   0   3  10      232.25      219.38      4.80 o
   1   3  10        8.31       11.12      4.31 o
   2   3  10       58.24       56.59      4.35 o
   3   3  10      173.00      159.84      5.01 o
   4   3  10       17.33       16.85      5.68 o
   5   3  10        9.10        8.68      6.21 o
   6   3  10       21.31       25.45      9.49 o
   7   3  10       17.77       17.78      7.85 o
   8   3  10        0.27        3.34      8.11 o
   9   3  10        7.01        8.25      8.33 o
  10   3  10        2.07       10.74      8.76 o
  11   3  10        0.46        6.09      7.29 o
  -9   4  10        1.53       -3.12     11.73 o
  -8   4  10       10.53       15.50      8.20 o
  -7   4  10        2.45        3.54      5.24 o
  -6   4  10        1.28        4.54      5.29 o
  -5   4  10        2.79        9.64      6.10 o
  -4   4  10        0.02       -0.61      4.79 o
  -3   4  10       18.15       19.99      4.74 o
  -2   4  10        1.18        5.09      4.99 o
  -1   4  10       31.86       34.63      4.84 o
   0   4  10       44.90       45.39      5.04 o
   1   4  10        0.05        5.71      5.34 o
   2   4  10       41.87       39.84      4.88 o
   3   4  10        7.16        8.17     10.48 o
   6   4  10        9.54        7.61      9.00 o
   7   4  10        0.00        3.26      9.31 o
 -15   0  11       22.58       23.34      9.18 o
 -13   0  11       55.10       49.86     10.77 o
 -11   0  11        5.77        0.13      5.34 o
  -9   0  11      230.89      218.11     12.69 o
  -7   0  11        6.71       16.72      5.34 o
  -5   0  11       25.88       35.58      4.95 o
  -3   0  11       12.72       17.12      5.06 o
  -1   0  11       18.33       17.84      4.98 o
   1   0  11        1.05       11.64      5.48 o
   3   0  11        0.16        2.41      4.79 o
   5   0  11     1030.56     1094.17     47.40 o
   7   0  11       26.39       31.00      8.31 o
   9   0  11        2.19        5.64      8.92 o
  11   0  11       13.15        7.91      7.89 o
  13   0  11        2.25       -1.82      7.07 o
 -16   1  11        2.50        3.29      6.85 o
 -15   1  11        0.47        0.71      6.04 o
 -14   1  11        0.10        3.21      4.37 o
 -13   1  11       22.19       28.32      5.41 o
 -12   1  11       55.09       48.41      4.28 o
 -11   1  11      497.75      500.34     25.02 o
 -10   1  11      387.33      393.86     16.62 o
  -9   1  11      120.74      116.04      4.11 o
  -8   1  11      146.17      153.46      5.25 o
  -7   1  11      150.54      150.48      4.16 o
  -6   1  11      467.34      496.44     15.31 o
  -5   1  11        0.34        0.39      3.59 o
  -4   1  11      227.74      250.45      4.20 o
  -3   1  11        5.69        1.45      4.06 o
  -2   1  11       48.24       52.83      3.81 o
  -1   1  11       36.85       41.31      3.64 o
   0   1  11       80.24       81.90      3.80 o
   1   1  11       92.41       85.54      3.63 o
   2   1  11      151.03      162.15      4.09 o
   3   1  11        3.16        2.37      3.65 o
   4   1  11       23.16       21.99      3.47 o
   5   1  11      223.48      226.77      5.23 o
   6   1  11      117.88      129.38      4.94 o
   7   1  11        0.37        1.11      3.99 o
   8   1  11        0.03        4.39      4.46 o
   9   1  11      153.53      159.95      5.75 o
  10   1  11       97.15       95.63      5.20 o
  11   1  11        9.39        9.84      6.27 o
  12   1  11       33.53       44.01      5.76 o
  13   1  11       44.42       42.98      5.74 o
 -14   2  11       13.35       11.63      6.11 o
 -13   2  11        1.42        4.58      5.81 o
 -12   2  11      141.47      136.50     12.23 o
 -11   2  11       68.30       80.99      4.78 o
 -10   2  11      162.58      166.65      6.62 o
  -9   2  11       53.23       49.29      4.29 o
  -8   2  11        1.32        4.63      4.29 o
  -7   2  11      133.93      137.87      4.81 o
  -6   2  11        8.23       12.30      3.98 o
  -5   2  11      128.76      127.21      3.98 o
  -4   2  11        8.73        6.28      3.70 o
  -3   2  11      111.25      109.14      3.94 o
  -2   2  11        0.13       -0.56      3.85 o
  -1   2  11      129.18      118.13      4.53 o
   0   2  11      185.26      182.25      3.96 o
   1   2  11       35.67       37.58      3.93 o
   2   2  11       31.23       33.88      3.83 o
   3   2  11        7.69       11.20      3.94 o
   4   2  11       30.18       26.84      5.26 o
   5   2  11      155.45      147.73      5.37 o
   6   2  11      324.05      313.31     11.17 o
   7   2  11       36.37       35.32      6.25 o
   8   2  11      102.50      102.73      5.86 o
   9   2  11       18.33       18.23      6.42 o
  10   2  11        3.44        5.62      7.02 o
  11   2  11        5.76       10.03      6.46 o
  12   2  11       14.56       17.40      6.90 o
 -12   3  11       23.43       20.14      7.12 o
 -11   3  11       14.75       14.69      6.78 o
 -10   3  11        4.89        7.94      6.08 o
  -9   3  11        1.82        4.15      6.46 o
  -8   3  11        0.23        1.80      4.65 o
  -7   3  11        0.91        2.57      4.39 o
  -6   3  11       18.72       24.36      5.33 o
  -5   3  11       21.26       23.59      4.26 o
  -4   3  11       15.82       19.10      4.15 o
  -3   3  11        0.26        2.35      4.60 o
  -2   3  11       88.67       79.86      3.92 o
  -1   3  11      216.69      212.23      4.80 o
   0   3  11      204.92      210.13      7.33 o
   1   3  11       49.11       46.54      4.34 o
   2   3  11       14.17       17.38      4.58 o
   3   3  11       45.78       44.57      4.63 o
   4   3  11       46.93       49.94      5.94 o
   5   3  11       45.59       48.27      4.78 o
   6   3  11       31.16       26.68      7.28 o
   7   3  11       22.70       27.17      8.05 o
   8   3  11        9.63       15.60      8.37 o
   9   3  11        1.32        6.57     10.68 o
  10   3  11        0.42        8.11      9.10 o
  -9   4  11        0.06        4.35      6.32 o
  -8   4  11        0.01        3.05      5.54 o
  -7   4  11        2.99        4.39      5.27 o
  -6   4  11        0.04        3.55      4.89 o
  -5   4  11        2.33        6.67      6.18 o
  -4   4  11        1.94        3.82      6.05 o
  -3   4  11        1.20        5.05      5.88 o
  -2   4  11       77.85       80.82      6.03 o
  -1   4  11       39.58       44.42      5.55 o
   0   4  11        5.59        5.01      4.76 o
   1   4  11       22.58       25.03      5.27 o
   2   4  11        2.35        6.20      4.92 o
   3   4  11       11.32       10.16      6.50 o
   5   4  11        3.64        7.04      9.00 o
   6   4  11        4.99        6.29      9.08 o
 -14   0  12        3.86       -1.65      6.11 o
 -12   0  12        6.57        9.96      5.60 o
 -10   0  12      295.98      285.09     30.25 o
  -8   0  12     1002.46      998.56     43.73 o
  -6   0  12       34.44       33.36      7.26 o
  -4   0  12      170.45      153.60      5.31 o
  -2   0  12     5623.77     5841.67     14.80 o
   0   0  12      963.26      942.72      7.55 o
   2   0  12      912.26      876.29      9.74 o
   4   0  12      105.29      119.24      5.20 o
   6   0  12      248.23      284.27      6.04 o
   8   0  12        0.06        2.12      5.44 o
  10   0  12       14.71       20.23      6.55 o
  12   0  12        1.87       12.60      8.56 o
 -15   1  12        7.40       11.27      5.35 o
 -14   1  12       38.48       39.06      4.93 o
 -13   1  12        6.63        5.61      5.49 o
 -12   1  12       97.38      102.36      6.52 o
 -11   1  12        1.82        6.96      4.12 o
 -10   1  12      138.47      143.76      6.09 o
  -9   1  12      197.64      178.97      7.38 o
  -8   1  12       58.40       63.60      4.17 o
  -7   1  12      284.68      286.17      8.22 o
  -6   1  12      126.14      118.81      3.81 o
  -5   1  12       18.17       21.81      3.90 o
  -4   1  12      904.18      900.07      5.31 o
  -3   1  12      344.85      345.23      4.42 o
  -2   1  12      233.00      225.71      4.28 o
  -1   1  12       57.44       65.01      3.80 o
   0   1  12       30.09       20.93      3.82 o
   1   1  12      228.11      242.60      4.33 o
   2   1  12      830.73      850.87      8.70 o
   3   1  12      115.13      122.40      4.91 o
   4   1  12      586.55      585.13     10.29 o
   5   1  12      111.42      102.25      4.58 o
   6   1  12      240.11      263.31      5.09 o
   7   1  12       41.02       37.07      4.79 o
   8   1  12       14.64       24.45      4.81 o
   9   1  12       41.89       42.35      4.75 o
  10   1  12       36.01       40.77      5.18 o
  11   1  12        2.75        5.79      7.20 o
  12   1  12       20.77       23.16      7.58 o
  13   1  12        0.41        5.14      6.12 o
 -14   2  12        2.43        6.24      6.69 o
 -13   2  12       23.52       33.83      6.35 o
 -12   2  12        1.03        8.80      5.65 o
 -11   2  12      487.36      506.51     24.05 o
 -10   2  12        0.73       -1.98      5.22 o
  -9   2  12      145.97      149.24      6.47 o
  -8   2  12        0.10        2.84      4.19 o
  -7   2  12      179.22      184.11      4.43 o
  -6   2  12        1.15        4.40      4.00 o
  -5   2  12       37.77       42.26      3.99 o
  -4   2  12        0.03       -0.28      3.86 o
  -3   2  12       14.18       19.11      4.12 o
  -2   2  12       28.22       29.84      3.73 o
  -1   2  12        0.80        1.47      4.09 o
   0   2  12       16.57       17.33      3.92 o
   1   2  12        5.37        7.97      3.83 o
   2   2  12        5.53       10.15      3.82 o
   3   2  12       20.72       24.25      4.02 o
   4   2  12        0.81        5.30      3.88 o
   5   2  12       45.10       44.19      5.12 o
   6   2  12       58.41       51.96      5.38 o
   7   2  12       54.61       56.14      5.42 o
   8   2  12       12.51       13.81      5.51 o
   9   2  12        4.06        0.91      6.14 o
  10   2  12       34.26       31.59      6.92 o
  11   2  12        0.02        1.82      6.45 o
  12   2  12        6.24        3.58      6.89 o
 -12   3  12       20.83       20.16      6.81 o
 -11   3  12       55.86       53.87      6.93 o
 -10   3  12       12.71       14.24      6.77 o
  -9   3  12       30.34       34.98      4.96 o
  -8   3  12       30.83       30.19      4.78 o
  -7   3  12        0.53        0.66      4.33 o
  -6   3  12      145.61      152.19      5.52 o
  -5   3  12       77.55       79.79      5.17 o
  -4   3  12        3.19        2.83      4.22 o
  -3   3  12       10.24       14.47      3.94 o
  -2   3  12       13.92       13.51      4.32 o
  -1   3  12       34.01       38.20      4.20 o
   0   3  12      356.13      371.25      5.12 o
   1   3  12       15.34       16.93      4.11 o
   2   3  12        1.85        3.66      4.44 o
   3   3  12       12.01       12.19      4.62 o
   4   3  12       26.02       25.98      4.85 o
   5   3  12        0.14       -0.35      4.64 o
   6   3  12        0.33        2.83      6.50 o
   7   3  12       12.16       17.66      8.07 o
   8   3  12        5.57        8.46      5.78 o
   9   3  12        8.07       21.24      8.74 o
  10   3  12        0.15       -3.52      9.06 o
  -8   4  12        2.85        6.71      7.16 o
  -7   4  12        1.88        3.97      7.18 o
  -6   4  12       17.77       19.51      5.91 o
  -5   4  12        0.36        2.14      6.28 o
  -4   4  12        1.31        8.12      6.09 o
  -3   4  12       22.75       21.47      5.64 o
  -2   4  12        0.46        5.84      6.02 o
  -1   4  12       19.03       25.67      5.64 o
   0   4  12       24.33       24.81      5.60 o
   1   4  12        0.27        3.40      5.48 o
   2   4  12        1.29        6.38      5.15 o
   3   4  12        0.01        0.53      5.19 o
   4   4  12        4.17        6.32      7.29 o
   5   4  12        0.16       -2.10      9.08 o
   6   4  12        0.81        5.91      9.39 o
 -15   0  13       22.45       36.23      6.60 o
 -13   0  13        3.77        3.10      5.81 o
 -11   0  13      338.30      284.31      9.06 o
  -9   0  13      285.63      277.56     13.54 o
  -7   0  13       46.27       58.66      9.04 o
  -5   0  13      916.96      877.16     27.77 o
  -3   0  13      226.74      274.10      6.10 o
  -1   0  13     3011.37     2999.21     16.46 o
   1   0  13      207.54      192.31      5.57 o
   3   0  13      877.60      909.04      7.60 o
   5   0  13       96.90      110.71      5.73 o
   7   0  13       26.49       29.10      4.95 o
   9   0  13      364.20      360.39      6.15 o
  11   0  13       12.53        7.32      7.75 o
  13   0  13        4.60       10.32     11.31 o
 -15   1  13        6.54        5.84      5.74 o
 -14   1  13        5.36        3.81      4.88 o
 -13   1  13        1.44        3.96      5.18 o
 -12   1  13       57.93       53.42      4.83 o
 -11   1  13       32.60       31.28      4.32 o
 -10   1  13      154.97      172.33      5.90 o
  -9   1  13      153.74      157.28      5.19 o
  -8   1  13       64.52       63.67      4.17 o
  -7   1  13      193.00      191.34      5.06 o
  -6   1  13       96.28       93.41      4.60 o
  -5   1  13      550.19      536.95      6.97 o
  -4   1  13       61.66       68.06      3.72 o
  -3   1  13     1281.98     1373.56      9.53 o
  -2   1  13       58.95       61.83      3.82 o
  -1   1  13      564.77      597.49      4.83 o
   0   1  13      173.24      179.97      4.07 o
   1   1  13       35.62       38.15      4.09 o
   2   1  13        8.57       12.83      3.84 o
   3   1  13      288.58      285.00      4.43 o
   4   1  13       72.74       73.07      3.97 o
   5   1  13       19.16       15.62      3.69 o
   6   1  13       15.42       12.50      3.89 o
   7   1  13      186.47      182.32      4.93 o
   8   1  13      248.44      224.72      4.32 o
   9   1  13      114.84      113.49      4.16 o
  10   1  13       10.18       13.10      5.22 o
  11   1  13       26.11       33.64      4.51 o
  12   1  13        0.75       -5.91      8.46 o
  13   1  13        9.96       15.51      6.33 o
 -14   2  13        5.16        7.17      6.51 o
 -13   2  13        1.24        1.00      6.45 o
 -12   2  13        5.30        4.29      4.98 o
 -11   2  13        0.53        1.76      5.46 o
 -10   2  13        7.76       11.19      5.24 o
  -9   2  13      106.53      110.76      4.53 o
  -8   2  13      253.42      261.25      4.75 o
  -7   2  13        2.95        6.26      3.97 o
  -6   2  13       34.01       35.68      4.08 o
  -5   2  13      110.68      113.31      4.05 o
  -4   2  13       29.44       29.00      4.33 o
  -3   2  13       44.21       42.86      3.65 o
  -2   2  13       11.27        9.39      3.75 o
  -1   2  13        2.73        3.75      3.91 o
   0   2  13       20.85       21.86      3.96 o
   1   2  13      153.58      159.86      4.46 o
   2   2  13        2.80        5.17      4.17 o
   3   2  13       11.73       10.40      3.88 o
   4   2  13       68.59       73.04      4.06 o
   5   2  13       32.20       31.12      4.76 o
   6   2  13        3.80        5.71      5.33 o
   7   2  13       35.14       28.00      4.53 o
   8   2  13       23.67       20.31      4.45 o
   9   2  13        0.02        5.00      5.75 o
  10   2  13        3.93       15.99      7.95 o
  11   2  13        0.83        4.11      7.39 o
  12   2  13        0.90        6.83      7.79 o
 -12   3  13        1.58        2.07      6.75 o
 -11   3  13       13.66       16.53      6.76 o
 -10   3  13        6.95       11.97      5.96 o
  -9   3  13       55.69       58.01      6.16 o
  -8   3  13       18.98       20.95      6.02 o
  -7   3  13       48.09       56.08      5.39 o
  -6   3  13       18.83       17.03      5.17 o
  -5   3  13       13.21       16.52      5.08 o
  -4   3  13        5.63        9.53      4.65 o
  -3   3  13       49.37       51.53      4.30 o
  -2   3  13       17.81       18.39      4.45 o
  -1   3  13       38.24       43.18      4.76 o
   0   3  13        1.33       -1.26      4.16 o
   1   3  13      139.97      141.81      4.47 o
   2   3  13       17.33       20.29      4.20 o
   3   3  13        0.29       -2.30      4.36 o
   4   3  13        0.16        3.40      4.48 o
   5   3  13       34.45       29.05      4.71 o
   6   3  13       31.70       37.72      7.29 o
   7   3  13       31.69       32.11      5.75 o
   8   3  13       24.14       20.44      6.07 o
   9   3  13        8.26       14.89      9.04 o
  -8   4  13        0.36        7.24      7.47 o
  -7   4  13        2.77        2.08      6.34 o
  -6   4  13        1.94        4.57      6.73 o
  -5   4  13        2.18        4.40      5.82 o
  -4   4  13        1.27        3.26      6.23 o
  -3   4  13       20.62       19.27      5.82 o
  -2   4  13        3.09        4.89      6.13 o
  -1   4  13       83.31       77.94      5.48 o
   0   4  13        0.18        3.62      5.65 o
   1   4  13        3.94        3.22      5.25 o
   2   4  13        0.80        0.00      5.45 o
   3   4  13       11.34       12.86      5.22 o
   4   4  13        2.89        8.97      6.55 o
   5   4  13        0.40       10.36      6.38 o
 -14   0  14       12.39        1.34      8.94 o
 -12   0  14      199.08      198.34     17.84 o
 -10   0  14     1184.08     1131.34     69.48 o
  -8   0  14     1113.31     1164.46     86.67 o
  -6   0  14      260.81      260.83     10.76 o
  -4   0  14        0.11        3.66      5.49 o
  -2   0  14       11.60       24.46      4.96 o
   0   0  14       13.57       13.49      5.05 o
   2   0  14       56.15       59.28      5.17 o
   4   0  14       30.26       33.39      5.48 o
   6   0  14      163.39      167.99      7.02 o
   8   0  14       75.86       79.31      5.36 o
  10   0  14       14.87       17.99      6.04 o
  12   0  14        0.01        2.93      8.96 o
 -15   1  14        5.58        5.45      5.88 o
 -14   1  14        8.60       15.25      5.91 o
 -13   1  14        9.45       11.98      4.46 o
 -12   1  14       40.00       44.42      7.56 o
 -11   1  14       16.69       17.55      4.15 o
 -10   1  14      377.07      384.84     21.78 o
  -9   1  14       75.23       78.77      4.80 o
  -8   1  14      363.15      345.47     10.53 o
  -7   1  14       19.95       12.26      4.58 o
  -6   1  14        2.31        0.37      4.23 o
  -5   1  14        8.83        6.99      3.93 o
  -4   1  14        0.18        1.45      3.57 o
  -3   1  14        2.49        4.84      3.79 o
  -2   1  14       46.17       49.61      3.67 o
  -1   1  14      173.58      192.43      4.31 o
   0   1  14        0.00        3.69      3.70 o
   1   1  14      145.20      134.52      4.39 o
   2   1  14        0.48        4.06      3.71 o
   3   1  14       12.44        8.66      3.57 o
   4   1  14        7.07        8.92      4.16 o
   5   1  14      316.27      327.90     10.40 o
   6   1  14      115.64      107.46      4.38 o
   7   1  14       63.91       64.67      4.32 o
   8   1  14       84.74       85.88      4.05 o
   9   1  14       40.42       33.91      4.67 o
  10   1  14       12.18       14.72      4.40 o
  11   1  14       22.85       25.79      5.20 o
  12   1  14        2.17       -1.18      7.95 o
 -14   2  14        3.11       10.07      6.34 o
 -13   2  14        0.23        7.22      5.98 o
 -12   2  14       15.17       18.48      5.76 o
 -11   2  14       31.54       32.64      5.59 o
 -10   2  14        0.30        7.94      5.30 o
  -9   2  14       65.36       72.88      4.45 o
  -8   2  14       17.35       18.09      4.22 o
  -7   2  14       90.75      105.73      5.42 o
  -6   2  14        3.89        0.81      3.73 o
  -5   2  14        0.65        8.69      3.83 o
  -4   2  14       10.10        8.46      4.81 o
  -3   2  14       20.17       23.27      3.84 o
  -2   2  14        0.93       -1.98      3.73 o
  -1   2  14       60.98       62.23      4.01 o
   0   2  14        6.63        5.34      3.96 o
   1   2  14      289.60      286.52      4.24 o
   2   2  14       26.44       21.48      4.03 o
   3   2  14        0.43        1.21      4.15 o
   4   2  14      159.96      155.08      5.03 o
   5   2  14      120.09      124.21      4.42 o
   6   2  14       78.31       77.92      4.34 o
   7   2  14        2.01        1.19      4.31 o
   8   2  14       21.70       21.49      4.84 o
   9   2  14       10.57        8.06      4.58 o
  10   2  14       13.44       21.67      4.91 o
  11   2  14        0.62       -0.35      7.55 o
 -12   3  14       29.83       26.62      7.24 o
 -11   3  14        0.04       -0.02      6.53 o
 -10   3  14        5.46        6.03      6.09 o
  -9   3  14        3.14        6.75      5.63 o
  -8   3  14        2.13        4.80      5.47 o
  -7   3  14        5.10       12.04      5.62 o
  -6   3  14        8.56       10.64      5.66 o
  -5   3  14       34.34       36.74      4.88 o
  -4   3  14       19.44       21.99      5.18 o
  -3   3  14       34.91       28.56      4.31 o
  -2   3  14       27.97       28.56      4.27 o
  -1   3  14      140.96      129.40      4.77 o
   0   3  14        0.13       -0.81      4.23 o
   1   3  14       19.12       19.21      4.47 o
   2   3  14       45.76       42.46      4.29 o
   3   3  14       16.00       15.67      4.47 o
   4   3  14        1.16        7.26      4.81 o
   5   3  14        0.27       -0.02      4.64 o
   6   3  14        8.50       12.53      4.97 o
   7   3  14       71.21       67.80      6.89 o
   8   3  14        0.48        1.87      6.39 o
   9   3  14        2.76        5.16      6.38 o
  -7   4  14        4.11        4.18      7.34 o
  -6   4  14        0.00        0.18      6.30 o
  -5   4  14        9.74       11.55      6.47 o
  -4   4  14        0.02        1.85      4.95 o
  -3   4  14        0.18        4.33      6.22 o
  -2   4  14        7.48        3.81      4.63 o
  -1   4  14       59.62       61.58      5.53 o
   0   4  14       48.17       37.51      5.13 o
   1   4  14        0.31        1.18      4.93 o
   2   4  14        0.70       -2.20      6.05 o
   3   4  14        0.66        1.99      6.81 o
   4   4  14        1.95        3.59      6.03 o
   5   4  14       10.07        9.43      6.57 o
 -15   0  15       53.20       65.62      9.91 o
 -13   0  15      126.78      124.83      8.88 o
 -11   0  15      455.38      393.41     11.13 o
  -9   0  15     1838.36     1864.75    107.69 o
  -7   0  15       90.56      104.59      5.37 o
  -5   0  15       13.42       22.68      5.59 o
  -3   0  15       15.80       21.35      5.45 o
  -1   0  15       22.68       25.48      5.16 o
   1   0  15       26.25       32.64      5.15 o
   3   0  15     1146.06     1134.53      7.65 o
   5   0  15      361.89      364.57     11.87 o
   7   0  15        0.96       -3.86      5.15 o
   9   0  15       72.34       68.80      6.25 o
  11   0  15        4.77        8.72      6.77 o
 -15   1  15        5.28        1.11      5.56 o
 -14   1  15        2.56        5.48      5.99 o
 -13   1  15       19.44       26.17      5.27 o
 -12   1  15        1.44        4.36      5.39 o
 -11   1  15       67.15       61.74      8.65 o
 -10   1  15       15.61       23.24      5.37 o
  -9   1  15       41.72       41.89      4.35 o
  -8   1  15     1025.94      998.33     39.87 o
  -7   1  15       23.11       23.29      4.88 o
  -6   1  15       19.45       28.46      3.65 o
  -5   1  15       19.43       17.05      3.82 o
  -4   1  15       31.76       35.26      3.64 o
  -3   1  15        4.29        6.20      3.98 o
  -2   1  15      730.79      711.73      4.84 o
  -1   1  15      103.13      105.24      3.85 o
   0   1  15        0.04       -3.71      3.75 o
   1   1  15      108.43      103.27      3.94 o
   2   1  15      109.95      110.31      3.98 o
   3   1  15       97.85       93.40      4.00 o
   4   1  15      256.68      246.29      6.77 o
   5   1  15       39.18       37.62      4.04 o
   6   1  15      141.79      135.50      4.24 o
   7   1  15       26.13       26.36      4.08 o
   8   1  15        0.24       -1.27      4.10 o
   9   1  15        0.20        1.31      4.07 o
  10   1  15        3.58        2.86      4.25 o
  11   1  15        0.35        4.76      4.73 o
  12   1  15        2.11        4.02      5.58 o
 -14   2  15        0.05        3.68      6.43 o
 -13   2  15       58.85       67.22      6.21 o
 -12   2  15        2.93        5.21      5.45 o
 -11   2  15      106.29      115.65      8.21 o
 -10   2  15       83.35       79.85      5.58 o
  -9   2  15       21.36       20.51      5.26 o
  -8   2  15        0.35        4.87      4.75 o
  -7   2  15      149.31      148.86      7.53 o
  -6   2  15       35.62       43.71      5.04 o
  -5   2  15       56.33       50.65      4.48 o
  -4   2  15      124.58      123.30      4.08 o
  -3   2  15        3.46        4.29      3.80 o
  -2   2  15       25.88       25.22      3.99 o
  -1   2  15       66.03       63.34      3.93 o
   0   2  15     1144.59     1110.90     13.42 o
   1   2  15       73.39       79.85      4.06 o
   2   2  15       30.87       28.11      4.29 o
   3   2  15        9.61       11.23      4.10 o
   4   2  15       12.84       13.32      4.09 o
   5   2  15        0.03       -3.14      4.17 o
   6   2  15       32.20       32.47      4.27 o
   7   2  15       73.56       69.42      4.54 o
   8   2  15        5.42        9.03      4.53 o
   9   2  15       28.33       27.97      5.00 o
  10   2  15       25.88       25.71      4.94 o
  11   2  15        0.01        1.58      5.65 o
 -11   3  15       42.98       42.83      6.28 o
 -10   3  15        0.45        0.41      6.15 o
  -9   3  15        0.54        5.71      6.15 o
  -8   3  15        0.17        3.44      5.52 o
  -7   3  15       23.42       33.74      5.89 o
  -6   3  15        8.05        8.65      5.77 o
  -5   3  15       12.31       17.40      4.62 o
  -4   3  15        1.17        2.18      4.79 o
  -3   3  15        1.38       10.01      4.54 o
  -2   3  15        5.18        7.31      4.04 o
  -1   3  15       22.40       26.81      4.34 o
   0   3  15      154.94      151.64      5.04 o
   1   3  15      110.42      109.29      5.24 o
   2   3  15        4.73        4.26      4.27 o
   3   3  15        3.80        4.96      4.42 o
   4   3  15        1.65        5.40      4.61 o
   5   3  15        2.48       -0.27      4.71 o
   6   3  15        0.05        2.69      4.86 o
   7   3  15        6.37        8.73      6.60 o
   8   3  15        4.15       11.60      5.64 o
  -7   4  15        3.87        9.59      6.31 o
  -6   4  15        0.72        5.08      6.16 o
  -5   4  15        3.44        4.07      5.12 o
  -4   4  15        2.51        3.42      4.98 o
  -3   4  15        8.48       12.90      5.22 o
  -2   4  15       28.51       22.94      5.32 o
  -1   4  15       36.04       33.68      5.05 o
   0   4  15       20.96       24.20      5.29 o
   1   4  15        0.72        4.79      5.26 o
   2   4  15        0.02        1.05      5.12 o
   3   4  15        9.71        9.49      6.23 o
   4   4  15        5.08        8.82      6.60 o
 -14   0  16        0.82       10.20     11.15 o
 -12   0  16        2.11        6.38      5.79 o
 -10   0  16       19.59        8.65      6.79 o
  -8   0  16      344.43      351.58     27.68 o
  -6   0  16      619.80      610.34      8.86 o
  -4   0  16      638.70      627.46     12.88 o
  -2   0  16      483.84      542.04     13.04 o
   0   0  16      278.61      287.44      6.33 o
   2   0  16       38.99       48.28      5.12 o
   4   0  16      128.91      131.03      5.37 o
   6   0  16      145.45      143.47      6.68 o
   8   0  16      306.83      315.22      6.23 o
  10   0  16        5.72        5.36      6.35 o
  12   0  16       12.08       16.79      7.05 o
 -15   1  16       24.65       36.50      6.03 o
 -14   1  16       12.70        8.59      5.65 o
 -13   1  16       35.22       42.63      7.05 o
 -12   1  16       39.70       37.38      8.24 o
 -11   1  16       37.01       28.55      5.40 o
 -10   1  16       77.44       82.85      9.54 o
  -9   1  16      137.69      139.37      5.31 o
  -8   1  16        1.64        6.00      4.41 o
  -7   1  16      355.57      339.33      8.79 o
  -6   1  16       13.43       13.91      4.28 o
  -5   1  16        0.04       -3.45      3.60 o
  -4   1  16        0.16        4.20      3.61 o
  -3   1  16        2.76        3.31      3.93 o
  -2   1  16      119.67      120.64      3.85 o
  -1   1  16      183.39      188.40      4.12 o
   0   1  16      454.00      442.02      4.41 o
   1   1  16      195.53      176.06      4.13 o
   2   1  16      263.37      242.27      4.47 o
   3   1  16       15.54       19.50      4.03 o
   4   1  16       18.97       19.47      3.83 o
   5   1  16        0.05       -2.52      4.27 o
   6   1  16       48.99       50.59      3.80 o
   7   1  16       12.75       12.18      4.34 o
   8   1  16      110.89      100.27      4.46 o
   9   1  16        0.89        1.37      4.43 o
  10   1  16       31.50       32.58      4.84 o
  11   1  16       15.04       16.58      5.18 o
 -13   2  16       13.24       22.07      6.13 o
 -12   2  16       31.53       36.36      7.90 o
 -11   2  16        5.44        8.05      5.62 o
 -10   2  16       31.40       28.91      5.11 o
  -9   2  16       37.29       35.80      5.00 o
  -8   2  16       28.49       37.07      5.17 o
  -7   2  16      483.68      472.58     13.15 o
  -6   2  16        0.81       -2.10      4.67 o
  -5   2  16      152.86      153.00      5.23 o
  -4   2  16       13.10       21.53      4.31 o
  -3   2  16       31.86       39.62      3.74 o
  -2   2  16      186.51      186.12      4.16 o
  -1   2  16        0.53        2.23      4.09 o
   0   2  16       30.53       31.73      4.20 o
   1   2  16      259.32      258.41     10.86 o
   2   2  16      113.71      108.46      4.14 o
   3   2  16       45.47       44.82      4.21 o
   4   2  16       15.45       12.51      4.40 o
   5   2  16       37.62       36.17      4.75 o
   6   2  16       28.65       32.61      4.40 o
   7   2  16        0.05        0.98      4.65 o
   8   2  16        4.97        1.62      5.25 o
   9   2  16       12.63       24.29      4.86 o
  10   2  16        1.31        2.59      5.04 o
 -11   3  16        0.03        6.70      6.48 o
 -10   3  16        1.01        5.80      6.05 o
  -9   3  16        3.93        7.85      5.87 o
  -8   3  16       38.14       39.61      5.70 o
  -7   3  16        2.98        9.10      5.46 o
  -6   3  16        4.43        4.55      5.41 o
  -5   3  16        0.18       -1.13      5.73 o
  -4   3  16       10.24       15.02      4.42 o
  -3   3  16        0.87        1.59      4.33 o
  -2   3  16        0.06       -1.71      4.59 o
  -1   3  16       35.61       39.45      4.42 o
   0   3  16       98.59       95.50      4.79 o
   1   3  16        0.18        4.19      4.35 o
   2   3  16       18.29       14.23      4.44 o
   3   3  16        6.14        5.65      4.49 o
   4   3  16        0.01        1.74      4.47 o
   5   3  16        6.54        8.79      4.82 o
   6   3  16        1.17        7.79      4.97 o
   7   3  16        0.28        2.68      5.28 o
   8   3  16        5.28        8.96      5.67 o
  -6   4  16        2.38        5.72      6.76 o
  -5   4  16        0.14       -2.19      5.54 o
  -4   4  16        7.24       13.62      5.39 o
  -3   4  16        1.00        4.00      5.31 o
  -2   4  16       15.28       18.22      5.28 o
  -1   4  16       23.38       20.04      5.35 o
   0   4  16        6.21        7.83      5.34 o
   1   4  16        0.57        4.39      5.63 o
   2   4  16        0.96        4.20      5.25 o
   3   4  16        0.36        2.54      5.59 o
 -15   0  17        7.39       19.20      7.63 o
 -13   0  17        7.91       16.63      6.29 o
 -11   0  17       38.71       45.09     12.18 o
  -9   0  17      568.05      580.34     50.48 o
  -7   0  17      370.30      374.60      6.28 o
  -5   0  17      326.46      333.50     20.22 o
  -3   0  17       63.71       60.14      5.79 o
  -1   0  17      305.95      338.09      5.96 o
   1   0  17      459.63      455.60      6.37 o
   3   0  17      264.10      239.58      5.80 o
   5   0  17       97.41       86.64      5.39 o
   7   0  17      524.62      527.98      8.27 o
   9   0  17      194.65      198.35      6.23 o
  11   0  17        1.06        4.93      6.17 o
 -14   1  17        4.97       11.60      6.17 o
 -13   1  17        0.19        4.82      4.42 o
 -12   1  17       12.24       14.08      5.02 o
 -11   1  17       11.01        9.93      5.02 o
 -10   1  17      211.39      206.00      8.11 o
  -9   1  17       66.35       63.12      4.96 o
  -8   1  17      175.17      179.78      6.36 o
  -7   1  17      754.34      776.72     11.24 o
  -6   1  17       54.96       50.74      3.96 o
  -5   1  17        0.06        1.37      4.13 o
  -4   1  17       99.00      100.72      3.85 o
  -3   1  17      113.53      113.16      4.05 o
  -2   1  17        0.61        2.41      4.72 o
  -1   1  17       22.77       23.06      3.87 o
   0   1  17        2.96       -2.80      5.34 o
   1   1  17      227.76      217.61      4.09 o
   2   1  17      399.82      383.18      4.41 o
   3   1  17        9.32       14.15      3.87 o
   4   1  17       40.10       37.30      5.11 o
   5   1  17       85.76       88.88      3.90 o
   6   1  17       28.01       32.98      4.16 o
   7   1  17        0.76        2.11      4.04 o
   8   1  17       72.78       74.42      4.44 o
   9   1  17       17.97       18.49      4.73 o
  10   1  17        6.44       12.76      4.73 o
  11   1  17        2.44        8.43      5.56 o
 -13   2  17       20.16       24.93      5.90 o
 -12   2  17        0.08        2.64      5.99 o
 -11   2  17       20.25       27.79      5.74 o
 -10   2  17        2.96        3.82      5.54 o
  -9   2  17        2.17        3.47      5.31 o
  -8   2  17        5.89       15.26      5.28 o
  -7   2  17      128.36      131.32      5.09 o
  -6   2  17       48.67       46.55      4.56 o
  -5   2  17        3.87       13.31      4.15 o
  -4   2  17        0.03        2.09      3.92 o
  -3   2  17       13.91       14.22      3.91 o
  -2   2  17       21.48       24.98      3.76 o
  -1   2  17       17.53       23.76      4.08 o
   0   2  17       77.11       73.94      4.28 o
   1   2  17        3.79        4.77      4.06 o
   2   2  17        3.35        7.96      4.15 o
   3   2  17       47.54       46.23      4.23 o
   4   2  17       30.77       31.34      4.20 o
   5   2  17       16.06       21.78      4.27 o
   6   2  17       32.45       28.19      4.42 o
   7   2  17       50.51       48.15      4.96 o
   8   2  17        2.37        2.42      4.86 o
   9   2  17        0.00        5.72      4.79 o
  10   2  17        0.53        2.78      6.14 o
 -11   3  17        0.31       -0.54      6.92 o
 -10   3  17       15.90       16.42      5.16 o
  -9   3  17       31.64       29.90      6.00 o
  -8   3  17        8.23       12.59      5.80 o
  -7   3  17       97.74       94.74      5.76 o
  -6   3  17       21.79       20.55      5.19 o
  -5   3  17       13.30       14.71      5.13 o
  -4   3  17        0.93        8.31      4.69 o
  -3   3  17       13.85       15.32      4.41 o
  -2   3  17        0.72        1.25      4.43 o
  -1   3  17       26.67       21.09      4.27 o
   0   3  17        0.13        7.73      4.41 o
   1   3  17      101.51       98.15      4.93 o
   2   3  17        0.60        2.97      4.44 o
   3   3  17        5.37        6.05      4.64 o
   4   3  17        0.05        3.73      5.01 o
   5   3  17       10.24       15.47      4.79 o
   6   3  17        0.51        5.76      5.07 o
   7   3  17        3.27        2.42      5.74 o
  -5   4  17        1.74        4.39      5.65 o
  -4   4  17        6.54       10.73      5.55 o
  -3   4  17        0.83        4.06      5.47 o
  -2   4  17        2.06        7.46      4.90 o
  -1   4  17        3.90        8.76      5.18 o
   0   4  17        0.19        1.57      5.80 o
   1   4  17        2.25        6.27      5.32 o
 -14   0  18        0.03        5.22      7.22 o
 -12   0  18       21.76       32.13      6.11 o
 -10   0  18       20.96       31.90      7.69 o
  -8   0  18     2071.57     2054.92     87.79 o
  -6   0  18        9.04       14.89     12.46 o
  -4   0  18       28.74       23.14      5.80 o
  -2   0  18       75.26       75.66      5.42 o
   0   0  18       32.58       36.40      5.39 o
   2   0  18     1035.37     1016.67     28.96 o
   4   0  18       44.72       48.03      6.47 o
   6   0  18      237.89      230.78      9.05 o
   8   0  18       29.46       26.65      6.33 o
  10   0  18       17.30       25.99      6.83 o
 -14   1  18       47.65       59.18      6.05 o
 -13   1  18       11.62       12.34      4.99 o
 -12   1  18      131.78      146.31      7.27 o
 -11   1  18       32.11       30.26      5.19 o
 -10   1  18      145.46      151.25      7.58 o
  -9   1  18       53.60       61.21      4.24 o
  -8   1  18      122.76      123.49      4.25 o
  -7   1  18        0.21       -0.94      3.87 o
  -6   1  18      105.78      102.89      3.92 o
  -5   1  18       33.84       39.61      3.95 o
  -4   1  18       65.93       51.76      4.00 o
  -3   1  18        3.38        2.34      3.91 o
  -2   1  18        8.37       11.62      3.73 o
  -1   1  18        7.53        5.08      3.87 o
   0   1  18      279.05      272.85      4.70 o
   1   1  18      100.16       95.48      6.48 o
   2   1  18       10.01       11.18      3.94 o
   3   1  18      663.19      664.55      9.65 o
   4   1  18        3.36        5.67      4.12 o
   5   1  18       64.30       63.37      4.10 o
   6   1  18        8.10       16.49      4.44 o
   7   1  18        1.71        3.55      4.57 o
   8   1  18       10.32       14.25      4.29 o
   9   1  18       27.71       28.89      4.69 o
  10   1  18        0.25        1.80      4.85 o
 -13   2  18        2.66        4.08      5.32 o
 -12   2  18        6.91        9.37      4.84 o
 -11   2  18       18.33       23.02      5.47 o
 -10   2  18       25.16       20.91      5.61 o
  -9   2  18        4.15       13.44      5.16 o
  -8   2  18       22.36       25.69      4.29 o
  -7   2  18       11.59       13.04      4.05 o
  -6   2  18        1.73        6.95      4.08 o
  -5   2  18       53.55       62.85      3.98 o
  -4   2  18       41.71       42.43      3.80 o
  -3   2  18       26.81       25.39      3.83 o
  -2   2  18       62.31       50.47      3.86 o
  -1   2  18       11.00        8.37      3.97 o
   0   2  18      292.57      271.53      4.66 o
   1   2  18      530.54      534.34     10.74 o
   2   2  18       52.54       53.55      4.13 o
   3   2  18        3.62        4.90      4.23 o
   4   2  18       19.00       20.59      4.32 o
   5   2  18       59.90       56.12      4.28 o
   6   2  18        2.05        0.27      4.70 o
   7   2  18        1.46        6.71      4.56 o
   8   2  18        0.99        2.26      4.88 o
   9   2  18        4.18       10.91      5.11 o
 -10   3  18        3.71        8.34      5.12 o
  -9   3  18        3.97        6.66      6.06 o
  -8   3  18        0.22       -0.48      5.83 o
  -7   3  18        0.00        1.84      4.87 o
  -6   3  18      166.20      182.43      4.91 o
  -5   3  18        1.29        1.02      4.86 o
  -4   3  18        1.20        5.26      4.78 o
  -3   3  18        0.00        5.39      4.73 o
  -2   3  18       15.25       12.93      4.80 o
  -1   3  18       13.36       16.96      4.79 o
   0   3  18       23.49       26.16      4.57 o
   1   3  18        0.43        1.93      4.75 o
   2   3  18        0.92        2.52      4.81 o
   3   3  18       17.32       23.95      4.70 o
   4   3  18        3.39        9.46      4.75 o
   5   3  18        0.26        6.75      5.26 o
   6   3  18        0.30        0.00      5.30 o
   7   3  18        3.16        1.56      5.44 o
  -3   4  18        8.14       11.71      5.91 o
  -2   4  18        0.07        4.89      5.06 o
  -1   4  18        8.33       10.36      5.61 o
 -13   0  19       82.22       83.16      7.27 o
 -11   0  19        0.31       -3.14      8.46 o
  -9   0  19       41.98       46.51      8.61 o
  -7   0  19      255.16      251.53      7.26 o
  -5   0  19      128.33      118.37      6.05 o
  -3   0  19       94.48       86.76      7.15 o
  -1   0  19        0.23        1.56      7.90 o
   1   0  19       19.05       28.95      6.48 o
   3   0  19      379.30      377.21      6.68 o
   5   0  19       86.05       87.43     15.14 o
   7   0  19       69.74       79.08      5.82 o
   9   0  19       76.28       76.42      6.98 o
 -14   1  19       19.39       27.65      6.46 o
 -13   1  19       80.29      100.03     10.04 o
 -12   1  19        9.30       16.01      4.86 o
 -11   1  19      163.92      165.56      6.53 o
 -10   1  19        5.05        4.33      4.53 o
  -9   1  19       14.10       13.91      4.67 o
  -8   1  19      258.79      254.86      8.69 o
  -7   1  19      105.34      104.64      5.68 o
  -6   1  19       84.32       71.87      4.55 o
  -5   1  19        1.77        0.91      3.98 o
  -4   1  19       37.55       41.71      4.77 o
  -3   1  19       31.38       28.96      3.79 o
  -2   1  19       28.91       30.71      3.73 o
  -1   1  19      252.47      242.12      5.04 o
   0   1  19       46.77       52.22      5.17 o
   1   1  19      229.68      225.27      4.27 o
   2   1  19      228.44      230.87      4.59 o
   3   1  19       83.25       81.73      4.37 o
   4   1  19      274.48      290.16      6.15 o
   5   1  19       14.98       22.03      4.04 o
   6   1  19        4.22        6.45      4.31 o
   7   1  19        2.24        4.93      4.22 o
   8   1  19       22.80       21.77      4.64 o
   9   1  19        0.85        0.08      4.57 o
  10   1  19        0.23        5.60      5.08 o
 -12   2  19        6.65        7.36      5.20 o
 -11   2  19        0.61        3.88      4.58 o
 -10   2  19       26.09       33.86      4.80 o
  -9   2  19        6.73       10.80      4.88 o
  -8   2  19       19.46       21.79      4.31 o
  -7   2  19      108.46      113.09      4.49 o
  -6   2  19      172.77      178.65      5.70 o
  -5   2  19        4.89        4.68      4.07 o
  -4   2  19        2.08        2.37      4.24 o
  -3   2  19       16.99       20.11      4.05 o
  -2   2  19        0.33       -3.59      4.17 o
  -1   2  19       56.17       59.68      4.11 o
   0   2  19      155.98      145.41      4.55 o
   1   2  19       31.02       28.44      4.09 o
   2   2  19       38.89       40.63      4.63 o
   3   2  19        5.61        2.38      4.33 o
   4   2  19        0.52        7.68      4.35 o
   5   2  19       12.23       10.06      4.77 o
   6   2  19        0.28       -0.94      4.58 o
   7   2  19        3.55        0.91      4.74 o
   8   2  19        7.32        8.66      4.93 o
   9   2  19        2.07        9.45      5.43 o
  -9   3  19        0.38       -0.04      5.20 o
  -8   3  19        0.03        0.07      5.29 o
  -7   3  19        9.75        8.97      5.18 o
  -6   3  19       27.35       27.77      4.88 o
  -5   3  19        0.00       -0.03      4.52 o
  -4   3  19        2.87        4.99      4.65 o
  -3   3  19       58.73       56.65      4.56 o
  -2   3  19       21.09       18.75      4.45 o
  -1   3  19       34.65       33.10      4.41 o
   0   3  19       21.03       26.18      4.93 o
   1   3  19        0.04        1.43      4.44 o
   2   3  19        3.49        4.67      4.70 o
   3   3  19        0.15        7.42      5.00 o
   4   3  19        6.27        6.48      4.97 o
   5   3  19        5.74        9.42      5.22 o
   6   3  19        2.37        5.60      5.39 o
 -14   0  20       21.80       21.79      6.90 o
 -12   0  20        5.35       11.50      6.17 o
 -10   0  20       34.47       36.05      5.89 o
  -8   0  20       76.87       88.03      5.69 o
  -6   0  20       39.27       45.32      6.39 o
  -4   0  20       73.97       68.04      5.64 o
  -2   0  20       82.06       79.04      5.41 o
   0   0  20       26.37       24.33      5.91 o
   2   0  20      554.99      567.34     20.08 o
   4   0  20       73.17       65.89      6.15 o
   6   0  20        3.36        0.05      6.12 o
   8   0  20        0.01        2.82      6.59 o
  10   0  20       27.16       26.75      7.20 o
 -13   1  20       35.82       38.75      5.02 o
 -12   1  20        1.10        5.64      4.53 o
 -11   1  20       27.95       30.43      4.80 o
 -10   1  20        0.24        2.25      4.17 o
  -9   1  20        0.17        0.76      4.07 o
  -8   1  20        2.39        9.02      4.19 o
  -7   1  20      506.69      479.51     13.01 o
  -6   1  20        0.48       -1.43      4.25 o
  -5   1  20      350.99      322.18      4.55 o
  -4   1  20        2.45        1.54      3.84 o
  -3   1  20        0.13       -2.30      3.86 o
  -2   1  20       36.72       36.91      4.05 o
  -1   1  20       11.58        4.87      4.20 o
   0   1  20      185.85      182.91      5.92 o
   1   1  20       95.01       94.87      4.56 o
   2   1  20       12.07       14.27      4.49 o
   3   1  20       52.28       56.98      4.42 o
   4   1  20      150.35      170.39      4.56 o
   5   1  20        0.00        2.65      4.14 o
   6   1  20       73.05       66.84      4.31 o
   7   1  20       18.27       22.92      4.35 o
   8   1  20       57.37       53.12      4.83 o
   9   1  20       14.65       19.04      4.74 o
 -12   2  20        0.37        5.86      5.29 o
 -11   2  20        0.66        7.14      4.82 o
 -10   2  20        0.30        0.86      4.88 o
  -9   2  20        5.27       11.62      4.75 o
  -8   2  20        0.13        1.46      4.49 o
  -7   2  20      483.24      475.10     12.95 o
  -6   2  20        9.30       19.34      4.14 o
  -5   2  20       31.73       31.32      4.07 o
  -4   2  20       13.15        8.26      4.14 o
  -3   2  20       47.96       47.38      4.23 o
  -2   2  20        0.00        4.54      4.06 o
  -1   2  20       10.57       14.27      4.08 o
   0   2  20       12.01       17.54      4.58 o
   1   2  20       79.15       70.56      4.45 o
   2   2  20       51.22       48.93      4.26 o
   3   2  20        0.03        0.95      4.66 o
   4   2  20        1.33        5.82      4.13 o
   5   2  20        5.84        9.26      4.61 o
   6   2  20        0.03        4.97      4.76 o
   7   2  20        2.93        2.98      4.89 o
   8   2  20       16.83       15.56      5.10 o
  -9   3  20        0.31        1.55      5.31 o
  -8   3  20        2.67        5.33      5.43 o
  -7   3  20        6.35       13.41      4.81 o
  -6   3  20        1.72        2.25      4.93 o
  -5   3  20       32.02       33.59      4.94 o
  -4   3  20       40.39       42.97      4.45 o
  -3   3  20        2.76        0.94      5.03 o
  -2   3  20       14.12       13.59      4.57 o
  -1   3  20        4.45        2.36      4.48 o
   0   3  20       10.81       10.40      4.75 o
   1   3  20        2.25        2.71      4.55 o
   2   3  20        6.01        4.75      4.78 o
   3   3  20        0.22        5.66      4.92 o
   4   3  20       49.01       56.38      5.44 o
   5   3  20        2.89        8.42      5.31 o
 -13   0  21        0.11        7.76      7.65 o
 -11   0  21        2.16       -0.10      6.76 o
  -9   0  21        9.31       13.68      5.77 o
  -7   0  21       19.12       19.28      6.01 o
  -5   0  21       28.20       33.88      5.57 o
  -3   0  21      238.41      202.75     10.38 o
  -1   0  21       27.50       28.29      6.01 o
   1   0  21       11.40        9.17      5.46 o
   3   0  21     1624.87     1612.85     62.84 o
   5   0  21       33.76       34.93      5.70 o
   7   0  21        0.98        4.88      7.26 o
   9   0  21        3.76        4.22      7.17 o
 -13   1  21        1.57        5.47      5.60 o
 -12   1  21        9.91       14.60      4.63 o
 -11   1  21       43.28       46.80      4.67 o
 -10   1  21        4.07        9.25      4.31 o
  -9   1  21       25.87       26.15      4.23 o
  -8   1  21      101.12      106.91      4.21 o
  -7   1  21      101.37       98.52      4.36 o
  -6   1  21        9.14        7.38      4.13 o
  -5   1  21      122.71      112.67      4.08 o
  -4   1  21        0.05        6.49      4.05 o
  -3   1  21      106.31      103.30      4.66 o
  -2   1  21       16.27       16.07      4.06 o
  -1   1  21       74.29       61.76      4.09 o
   0   1  21       33.90       21.34      4.05 o
   1   1  21      377.85      358.07      4.64 o
   2   1  21       18.57       13.79      4.12 o
   3   1  21       31.50       41.18      4.19 o
   4   1  21       29.72       32.42      4.22 o
   5   1  21      160.94      174.81      4.71 o
   6   1  21       11.84       17.05      4.58 o
   7   1  21       25.77       28.35      4.76 o
   8   1  21       16.35       12.00      4.70 o
   9   1  21        0.47        7.86      4.85 o
 -11   2  21        5.94        8.20      4.97 o
 -10   2  21        1.37        7.53      5.02 o
  -9   2  21        6.74        9.16      4.64 o
  -8   2  21        3.09        8.21      4.31 o
  -7   2  21       30.17       32.01      4.29 o
  -6   2  21      299.27      295.77      7.74 o
  -5   2  21        0.02        4.12      4.25 o
  -4   2  21        0.42        4.34      4.21 o
  -3   2  21        0.37        9.01      4.18 o
  -2   2  21        0.85        3.57      4.02 o
  -1   2  21        0.34        0.23      3.98 o
   0   2  21       15.42       16.95      4.23 o
   1   2  21        5.53       11.88      4.19 o
   2   2  21       24.30       34.24      4.16 o
   3   2  21        3.22        3.36      4.53 o
   4   2  21       28.43       33.88      5.25 o
   5   2  21        1.28        3.69      4.45 o
   6   2  21        0.29        4.68      4.84 o
   7   2  21        8.86       12.11      5.10 o
  -8   3  21        1.10        0.43      5.57 o
  -7   3  21       10.65        7.88      4.93 o
  -6   3  21       15.08       16.27      5.11 o
  -5   3  21       23.74       24.65      5.04 o
  -4   3  21        1.04        7.89      4.47 o
  -3   3  21       13.99       12.06      4.44 o
  -2   3  21        2.92        5.19      4.89 o
  -1   3  21        2.14        7.48      4.61 o
   0   3  21        0.37        0.76      4.63 o
   1   3  21        1.46       -0.20      4.88 o
   2   3  21        1.58        5.69      4.96 o
   3   3  21        0.81        0.73      5.68 o
   4   3  21        0.55       -1.59      5.16 o
 -12   0  22       63.28       79.31     11.86 o
 -10   0  22       71.73       80.44      6.25 o
  -8   0  22       68.71       65.87      5.92 o
  -6   0  22      132.54      135.16      5.95 o
  -4   0  22       66.22       49.79      5.70 o
  -2   0  22      131.38      130.51      5.75 o
   0   0  22      169.02      171.26      5.81 o
   2   0  22      288.67      289.41      6.20 o
   4   0  22       93.29       92.97      5.91 o
   6   0  22        1.68        0.47      5.94 o
   8   0  22        4.71        9.87      6.38 o
 -12   1  22        0.01        0.97      4.94 o
 -11   1  22        1.95        6.15      4.55 o
 -10   1  22       75.65       82.49      6.26 o
  -9   1  22       38.65       40.79      4.27 o
  -8   1  22       24.04       34.08      4.59 o
  -7   1  22      100.12      102.18      5.22 o
  -6   1  22       49.58       46.05      4.68 o
  -5   1  22       21.52       17.43      4.00 o
  -4   1  22        0.87       -6.07      4.09 o
  -3   1  22       92.02       97.25      4.42 o
  -2   1  22       32.02       29.02      3.90 o
  -1   1  22      116.62      103.45      4.28 o
   0   1  22      104.97      110.79      4.54 o
   1   1  22        5.71        1.84      4.62 o
   2   1  22       71.94       86.48      4.31 o
   3   1  22      180.87      185.68      4.59 o
   4   1  22        2.47       -1.87      4.53 o
   5   1  22        1.72        3.41      4.57 o
   6   1  22       42.11       45.53      4.53 o
   7   1  22        3.11        5.66      4.63 o
   8   1  22        0.08        2.74      5.04 o
 -11   2  22       39.81       47.99      6.04 o
 -10   2  22        5.28       11.06      5.14 o
  -9   2  22        4.59       10.30      4.98 o
  -8   2  22        1.55        3.49      4.57 o
  -7   2  22        4.59        7.52      4.30 o
  -6   2  22       11.88       18.56      5.21 o
  -5   2  22        0.52       -0.55      4.16 o
  -4   2  22        4.49        2.90      4.56 o
  -3   2  22        4.17        0.66      4.54 o
  -2   2  22       95.47       90.62      4.42 o
  -1   2  22        0.67        6.02      4.47 o
   0   2  22       22.47       24.72      4.49 o
   1   2  22        1.97       11.15      4.53 o
   2   2  22        0.25        0.07      4.19 o
   3   2  22        2.32        8.03      4.64 o
   4   2  22       24.52       31.25      4.82 o
   5   2  22       90.10      103.80      5.64 o
   6   2  22       14.09       17.74      4.88 o
  -7   3  22        0.86        4.50      5.93 o
  -6   3  22      131.79      127.62      5.43 o
  -5   3  22        0.39        1.95      5.76 o
  -4   3  22        0.00        1.39      4.74 o
  -3   3  22        0.23        1.60      4.56 o
  -2   3  22       22.70       29.16      4.84 o
  -1   3  22        3.07        6.85      4.74 o
   0   3  22        8.93       11.98      5.03 o
   1   3  22        6.72        8.13      4.82 o
   2   3  22        0.00        7.62      5.74 o
   3   3  22        0.92        3.24      5.18 o
 -11   0  23       19.94       16.42      6.99 o
  -9   0  23       85.40       87.75      6.75 o
  -7   0  23      178.02      155.70      6.08 o
  -5   0  23      439.37      403.26      8.10 o
  -3   0  23       27.52       33.66      5.63 o
  -1   0  23      248.74      236.10      8.84 o
   1   0  23       45.88       39.96      5.76 o
   3   0  23       30.68       24.80      5.80 o
   5   0  23        2.69        1.35      6.56 o
   7   0  23        0.07       -0.75      6.36 o
 -12   1  23       19.26       19.66      5.07 o
 -11   1  23        0.15        9.01      4.65 o
 -10   1  23        2.62        7.30      4.72 o
  -9   1  23       25.97       23.67      4.81 o
  -8   1  23       17.52       16.96      4.30 o
  -7   1  23        7.59        4.89      4.22 o
  -6   1  23       29.62       34.15      4.13 o
  -5   1  23       92.12       88.44      4.35 o
  -4   1  23       48.31       46.13      4.25 o
  -3   1  23       40.64       45.07      4.26 o
  -2   1  23        0.25       -2.65      3.98 o
  -1   1  23        0.08        5.39      4.00 o
   0   1  23        1.31        1.49      3.99 o
   1   1  23        3.23        2.32      4.21 o
   2   1  23      105.23       99.80      4.56 o
   3   1  23       16.37       23.27      4.14 o
   4   1  23       73.16       76.24      4.47 o
   5   1  23       24.56       25.32      4.77 o
   6   1  23        9.86       23.30      4.64 o
   7   1  23        0.59        4.06      4.79 o
 -10   2  23        2.14        3.15      5.00 o
  -9   2  23        0.93        1.30      5.08 o
  -8   2  23        3.43        8.47      5.22 o
  -7   2  23       11.20       14.66      4.64 o
  -6   2  23      139.44      143.07      5.36 o
  -5   2  23       15.73       15.85      4.71 o
  -4   2  23       11.96       15.31      4.89 o
  -3   2  23       51.55       56.58      4.47 o
  -2   2  23       33.02       36.24      4.46 o
  -1   2  23       23.50       23.04      4.42 o
   0   2  23        0.00        3.02      4.61 o
   1   2  23        0.26       -3.07      4.37 o
   2   2  23        9.57       11.89      4.45 o
   3   2  23        2.40        8.37      4.56 o
   4   2  23      113.94      125.97      5.42 o
   5   2  23        0.10        1.25      4.81 o
  -6   3  23        5.60        4.91      5.41 o
  -5   3  23       12.78       16.86      6.31 o
  -4   3  23        5.99        8.78      5.43 o
  -3   3  23        0.59        5.45      4.89 o
  -2   3  23       15.05       11.28      5.14 o
  -1   3  23       10.53        9.51      4.89 o
   0   3  23        0.29        0.07      4.72 o
   1   3  23        0.84        8.07      5.17 o
 -12   0  24       31.40       25.17      7.55 o
 -10   0  24        5.17       15.08      8.31 o
  -8   0  24       68.87       54.00      6.66 o
  -6   0  24       81.74       76.48      9.13 o
  -4   0  24       16.21       24.16      5.71 o
  -2   0  24       63.56       58.13      5.78 o
   0   0  24       30.30       20.04      5.73 o
   2   0  24       92.08       88.71      5.95 o
   4   0  24      160.14      164.06      6.84 o
   6   0  24       40.45       45.26      6.53 o
 -11   1  24       18.25       24.69      4.84 o
 -10   1  24        0.11        2.64      4.98 o
  -9   1  24       71.86       69.20      4.57 o
  -8   1  24        3.96        0.58      5.26 o
  -7   1  24       39.79       38.72      4.53 o
  -6   1  24       30.61       30.65      4.25 o
  -5   1  24       30.43       29.81      4.35 o
  -4   1  24       27.15       31.67      4.51 o
  -3   1  24      150.86      154.29      6.14 o
  -2   1  24       19.25       26.07      4.46 o
  -1   1  24        3.62        3.80      4.45 o
   0   1  24       18.93       26.30      4.79 o
   1   1  24        0.15       -3.01      4.16 o
   2   1  24       19.10       30.47      4.62 o
   3   1  24       99.38      100.40      4.41 o
   4   1  24      151.01      159.10      4.61 o
   5   1  24        1.34        2.39      5.18 o
   6   1  24        4.87        8.16      4.83 o
  -9   2  24       13.47        7.53      5.36 o
  -8   2  24       14.40       15.78      4.68 o
  -7   2  24        3.73        5.36      4.72 o
  -6   2  24        0.70        0.83      4.88 o
  -5   2  24       29.96       23.29      4.46 o
  -4   2  24       10.51       14.29      4.75 o
  -3   2  24        1.18        3.21      5.71 o
  -2   2  24       35.82       34.45      4.60 o
  -1   2  24        5.40        6.53      4.72 o
   0   2  24        0.11       -2.79      4.31 o
   1   2  24        3.14        3.52      4.80 o
   2   2  24        0.13        0.37      4.89 o
   3   2  24        0.00        2.64      4.94 o
   4   2  24        8.58       13.44      4.86 o
 -11   0  25        0.00       -2.84      6.87 o
  -9   0  25        3.29        6.06      6.39 o
  -7   0  25      120.39      118.77      6.52 o
  -5   0  25       12.19       17.88      6.48 o
  -3   0  25      322.57      284.08      7.01 o
  -1   0  25      265.52      246.76      7.75 o
   1   0  25      132.76      134.68      6.23 o
   3   0  25      124.24      122.88      6.35 o
   5   0  25       14.96       22.76      7.48 o
 -10   1  25       15.41       20.17      4.78 o
  -9   1  25        8.16        5.26      4.83 o
  -8   1  25       24.68       26.12      4.75 o
  -7   1  25       45.13       49.49      4.44 o
  -6   1  25        2.18        7.69      5.40 o
  -5   1  25       12.47       19.07      4.44 o
  -4   1  25       11.11       14.14      4.44 o
  -3   1  25        7.20       -2.35      4.82 o
  -2   1  25        0.86        3.54      4.39 o
  -1   1  25       11.79       10.31      4.18 o
   0   1  25        1.64        8.07      4.23 o
   1   1  25       17.27       20.93      4.92 o
   2   1  25        0.00        0.62      4.28 o
   3   1  25        0.03        7.60      4.54 o
   4   1  25        3.02        9.23      4.70 o
   5   1  25       54.47       56.63      4.70 o
  -8   2  25       15.40       21.15      4.85 o
  -7   2  25        0.03        0.96      4.70 o
  -6   2  25       57.36       61.82      5.52 o
  -5   2  25        9.92       13.26      4.75 o
  -4   2  25        7.36       14.58      4.49 o
  -3   2  25        0.00        1.33      4.64 o
  -2   2  25        1.77        0.76      4.66 o
  -1   2  25       38.90       44.06      4.73 o
   0   2  25        2.79        2.94      4.69 o
   1   2  25        0.50        7.39      4.49 o
   2   2  25        5.56       11.54      4.81 o
   3   2  25        2.01        5.02      4.92 o
 -10   0  26       26.70       28.42      6.82 o
  -8   0  26        1.83        1.66      6.38 o
  -6   0  26       26.28       24.33      6.15 o
  -4   0  26      143.46      121.83      6.32 o
  -2   0  26       52.57       56.00      6.06 o
   0   0  26       26.05       31.32      6.06 o
   2   0  26        4.13        0.40      6.19 o
   4   0  26        0.15        6.31      7.10 o
  -9   1  26       17.87       18.21      4.81 o
  -8   1  26       16.49       21.75      4.61 o
  -7   1  26        4.46       12.79      4.74 o
  -6   1  26       18.06       14.61      4.44 o
  -5   1  26        7.32       14.04      4.33 o
  -4   1  26        4.08       -0.10      4.50 o
  -3   1  26       23.68       25.36      4.30 o
  -2   1  26      110.45      104.73      4.66 o
  -1   1  26        8.77       13.78      4.54 o
   0   1  26       55.54       55.93      4.98 o
   1   1  26       10.61        8.57      5.25 o
   2   1  26        5.00        4.42      4.65 o
   3   1  26        6.43        2.25      4.76 o
   4   1  26       14.64       15.67      4.88 o
  -7   2  26        9.23       10.45      4.91 o
  -6   2  26        0.00        0.39      4.76 o
  -5   2  26       20.20       19.08      4.72 o
  -4   2  26        0.78        2.30      4.85 o
  -3   2  26       16.39       20.25      5.09 o
  -2   2  26       20.53       25.33      4.66 o
  -1   2  26        0.05       -1.25      4.79 o
   0   2  26       13.61       21.00      4.87 o
   1   2  26        0.04       -0.81      4.72 o
   2   2  26        8.46       15.54      4.76 o
  -9   0  27       51.57       49.75     13.78 o
  -7   0  27        0.25        5.21      7.26 o
  -5   0  27        9.79       10.99      6.24 o
  -3   0  27       38.68       31.74      6.20 o
  -1   0  27        0.20        0.91      6.15 o
   1   0  27        0.47       -0.71      6.21 o
   3   0  27        1.39        6.66      6.45 o
  -8   1  27        0.66        1.89      4.78 o
  -7   1  27       84.82       85.51      4.82 o
  -6   1  27       25.63       28.71      5.44 o
  -5   1  27        5.01        7.55      4.55 o
  -4   1  27        0.21       -5.54      4.93 o
  -3   1  27       15.64       14.37      4.49 o
  -2   1  27       19.03       18.87      4.68 o
  -1   1  27       16.96       13.12      4.72 o
   0   1  27       31.94       33.76      4.94 o
   1   1  27        0.00        0.13      4.71 o
   2   1  27        0.66        4.52      4.61 o
   3   1  27        0.10        9.05      5.08 o
  -5   2  27        2.39        1.13      4.86 o
  -4   2  27        0.01        7.75      5.16 o
  -3   2  27       21.56       25.09      5.01 o
  -2   2  27        1.16        0.01      5.05 o
  -1   2  27        4.33        0.96      5.49 o
  -8   0  28       92.33       84.16      6.96 o
  -6   0  28       40.46       47.82      6.72 o
  -4   0  28        1.36        2.80      6.96 o
  -2   0  28        2.19        8.54      7.04 o
   0   0  28        0.49       -5.59      6.44 o
   2   0  28       14.04       19.46      6.62 o
  -7   1  28        0.08        6.09      5.34 o
  -6   1  28        6.42        5.55      4.96 o
  -5   1  28       10.08        6.58      4.67 o
  -4   1  28       50.34       46.40      5.00 o
  -3   1  28       34.70       32.52      4.83 o
  -2   1  28       39.28       44.10      6.06 o
  -1   1  28        0.02        7.77      4.81 o
   0   1  28       22.23       25.67      4.93 o
   1   1  28       36.25       40.51      4.78 o
  -5   0  29        0.17        4.06      6.72 o
  -3   0  29       56.18       37.34      6.77 o
  -1   0  29        0.00        3.49      6.64 o
  -4   1  29        8.12        6.84      5.26 o
  -3   1  29        4.11       12.69      4.79 o
  -2   1  29       14.84       17.73      4.97 o
  -1   1  29        6.70        8.26      4.81 o
 
